# Supplementary material for: Complete Mitochondrial DNA Genome of Nine Species of Sharks and Rays and Their Phylogenetic Placement among Modern Elasmobranchs
Source: Genes (Basel). 2021 Feb 24;12(3):324. doi: 10.3390/genes12030324 (PMC7995966; doi:10.3390/genes12030324)
Supplement: Supplementary file 1 [file genes-12-00324-s001.zip]

Archive with 2 entries (2 files):
- Supplementary Material_Figures_S1-S10.docx
- Supplementary_Material_Tables_S1-S6.xlsx
