# Supplementary material for: Complete Mitochondrial DNA Genome of Nine Species of Sharks and Rays and Their Phylogenetic Placement among Modern Elasmobranchs
Source: Genes (Basel). 2021 Feb 24;12(3):324. doi: 10.3390/genes12030324 (PMC7995966; doi:10.3390/genes12030324)
Supplement: Supplementary file 1 [file genes-12-00324-s001.zip › Supplementary_Material_Tables_S1-S6.xlsx]

## Sheet: Tables_Legends
Legends of Tables in Supplementary Material I
Table S1. List of the complete mitogenomes included in the present study. The assembled mitogenomes are highlighted in grey and the reference mitogenomes in bold characters. The taxonomy and IUCN status of each species is also presented.
Table S2. Substitution models selected by JModelTest v2.1.7 for each PCG and overall.
Table S3. Organization of the complete mitogenome of the nine elasmobranchs included in the present study.
Table S4. Base composition (%) in the complete mitogenome and PCGs of the nine elasmobranchs included in the present study.
Table S5. Codon usage of the PCGs of the mitogenomes of the nine elasmobranchs included in the present study.
Table S6. Description of tandem repeats found in the control region of the assembled mitogenomes.

## Sheet: Table S1
Table S1. List of the complete mitogenomes included in the present study. The assembled mitogenomes are highlighted in grey and the reference mitogenomes in bold characters. The taxonomy and IUCN status of each species is also presented.
A/A	Group	Accession Number	Size (bp)	Kingdom	Phylum	Subphylum	Superclass	Superclass	Class	Subclass	Superorder	Order	Family	Species	Authority	Common name	IUCN Status_Global	IUCN Status_Europe	IUCN Status_Mediterranean	Regional IUCN Assessments
																				W. Atlantic	E. Atlantic	NW Atlantic	N. Pacific	New Guinea	E. Indonesian-Oceania	SW Indian Ocean	Indian Ocean-SE Asian
1	Sharks	KF412639	16692	Animalia	Chordata	Vertebrata	Gnathostomata	Pisces	Chondrichthyes	Elasmobranchii	Galeomorphii	Lamniformes	Alopiidae	Alopias pelagicus	Nakamura, 1935	Pelagic thresher	EN
2	Sharks	KC757415	16719	Animalia	Chordata	Vertebrata	Gnathostomata	Pisces	Chondrichthyes	Elasmobranchii	Galeomorphii	Lamniformes	Alopiidae	Alopias superciliosus	Lowe, 1841	Bigeye thresher	VU	EN	EN
3	Sharks	MF374733	16712	Animalia	Chordata	Vertebrata	Gnathostomata	Pisces	Chondrichthyes	Elasmobranchii	Galeomorphii	Lamniformes	Alopiidae	Alopias vulpinus	(Bonnaterre, 1788)	Common thresher	VU	EN	EN
4	Sharks	KF728380	16719	Animalia	Chordata	Vertebrata	Gnathostomata	Pisces	Chondrichthyes	Elasmobranchii	Galeomorphii	Carcharhiniformes	Carcharhinidae	Carcharhinus acronotus	(Poey, 1860)	Blacknose shark	NT
5	Sharks	KF956523	16705	Animalia	Chordata	Vertebrata	Gnathostomata	Pisces	Chondrichthyes	Elasmobranchii	Galeomorphii	Carcharhiniformes	Carcharhinidae	Carcharhinus amblyrhynchoides	(Whitley, 1934)	Blacktail reef shark	NT
6	Sharks	KM921745	16704	Animalia	Chordata	Vertebrata	Gnathostomata	Pisces	Chondrichthyes	Elasmobranchii	Galeomorphii	Carcharhiniformes	Carcharhinidae	Carcharhinus amboinensis	(Müller & Henle, 1839)	Pigeye shark	DD									NT
7	Sharks	KM244770	16706	Animalia	Chordata	Vertebrata	Gnathostomata	Pisces	Chondrichthyes	Elasmobranchii	Galeomorphii	Carcharhiniformes	Carcharhinidae	Carcharhinus brevipinna	(Müller & Henle, 1839)	Spinner shark	NT
8	Sharks	KP091436	16705	Animalia	Chordata	Vertebrata	Gnathostomata	Pisces	Chondrichthyes	Elasmobranchii	Galeomorphii	Carcharhiniformes	Carcharhinidae	Carcharhinus dussumieri	(Müller & Henle, 1839)	Whitecheek shark	EN
9	Sharks	MK092088	16677	Animalia	Chordata	Vertebrata	Gnathostomata	Pisces	Chondrichthyes	Elasmobranchii	Galeomorphii	Carcharhiniformes	Carcharhinidae	Carcharhinus falciformis	(Müller & Henle, 1839)	Silky shark	VU	DD
10	Sharks	KF646785	16704	Animalia	Chordata	Vertebrata	Gnathostomata	Pisces	Chondrichthyes	Elasmobranchii	Galeomorphii	Carcharhiniformes	Carcharhinidae	Carcharhinus leucas	(Müller & Henle, 1839)	Bull shark	NT
11	Sharks	KM434158	16706	Animalia	Chordata	Vertebrata	Gnathostomata	Pisces	Chondrichthyes	Elasmobranchii	Galeomorphii	Carcharhiniformes	Carcharhinidae	Carcharhinus longimanus	(Poey, 1861)	Oceanic whitetip shark	CR	EN
12	Sharks	KJ865755	16701	Animalia	Chordata	Vertebrata	Gnathostomata	Pisces	Chondrichthyes	Elasmobranchii	Galeomorphii	Carcharhiniformes	Carcharhinidae	Carcharhinus macloti	(Müller & Henle, 1839)	Hardnose shark	NT
13	Sharks	KJ720818	16706	Animalia	Chordata	Vertebrata	Gnathostomata	Pisces	Chondrichthyes	Elasmobranchii	Galeomorphii	Carcharhiniformes	Carcharhinidae	Carcharhinus melanopterus	(Quoy & Gaimard, 1824)	Blacktip reef shark	NT
14	Sharks	KC470543	16706	Animalia	Chordata	Vertebrata	Gnathostomata	Pisces	Chondrichthyes	Elasmobranchii	Galeomorphii	Carcharhiniformes	Carcharhinidae	Carcharhinus obscurus	(Lesueur, 1818)	Dusky shark	EN	DD	DD
15	Sharks	KJ740750	16706	Animalia	Chordata	Vertebrata	Gnathostomata	Pisces	Chondrichthyes	Elasmobranchii	Galeomorphii	Carcharhiniformes	Carcharhinidae	Carcharhinus plumbeus	(Nardo, 1827)	Sandbar shark	VU	EN	EN
16	Sharks	KF612341	16707	Animalia	Chordata	Vertebrata	Gnathostomata	Pisces	Chondrichthyes	Elasmobranchii	Galeomorphii	Carcharhiniformes	Carcharhinidae	Carcharhinus sorrah	(Müller & Henle, 1839)	Spottail shark	NT
17	Sharks	KF569943	16773	Animalia	Chordata	Vertebrata	Gnathostomata	Pisces	Chondrichthyes	Elasmobranchii	Galeomorphii	Lamniformes	Odontaspididae	Carcharias taurus	Rafinesque, 1810	Sand tiger shark	VU	CR	CR
18	Sharks	KC914387	16744	Animalia	Chordata	Vertebrata	Gnathostomata	Pisces	Chondrichthyes	Elasmobranchii	Galeomorphii	Lamniformes	Lamnidae	Carcharodon carcharias	(Linnaeus, 1758)	White shark	VU	CR	CR
19	Sharks	KT003686	16698	Animalia	Chordata	Vertebrata	Gnathostomata	Pisces	Chondrichthyes	Elasmobranchii	Galeomorphii	Carcharhiniformes	Scyliorhinidae	Cephaloscyllium umbratile	Jordan & Fowler, 1903	Japanese Swellshark	DD
20	Sharks	KF597303	16670	Animalia	Chordata	Vertebrata	Gnathostomata	Pisces	Chondrichthyes	Elasmobranchii	Galeomorphii	Lamniformes	Cetorhinidae	Cetorhinus maximus	(Gunnerus, 1765)	Basking shark	EN	EN	EN
21	Sharks	JQ434458	16755	Animalia	Chordata	Vertebrata	Gnathostomata	Pisces	Chondrichthyes	Elasmobranchii	Galeomorphii	Orectolobiformes	Hemiscylliidae	Chiloscyllium griseum	Müller & Henle, 1838	Grey bamboo shark	NT
22	Sharks	FJ853422	16726	Animalia	Chordata	Vertebrata	Gnathostomata	Pisces	Chondrichthyes	Elasmobranchii	Galeomorphii	Orectolobiformes	Hemiscylliidae	Chiloscyllium plagiosum	(Anonymous [Bennett], 1830)	Whitespotted bambooshark	NT
23	Sharks	JQ082337	16703	Animalia	Chordata	Vertebrata	Gnathostomata	Pisces	Chondrichthyes	Elasmobranchii	Galeomorphii	Orectolobiformes	Hemiscylliidae	Chiloscyllium punctatum	Müller & Henle, 1838	Grey carpetshark	NT
24	Sharks	KU159431	17313	Animalia	Chordata	Vertebrata	Gnathostomata	Pisces	Chondrichthyes	Elasmobranchii	Squalomorphii	Hexanchiformes	Chlamydoselachidae	Chlamydoselachus anguineus	Garman, 1884	Frilled shark	LC	LC
25	Sharks	KJ128289	16543	Animalia	Chordata	Vertebrata	Gnathostomata	Pisces	Chondrichthyes	Elasmobranchii	Squalomorphii	Squaliformes	Squalidae	Cirrhigaleus australis	White, Last & Stevens, 2007	Southern mandarin shark	DD
26	Sharks	KU892588	16729	Animalia	Chordata	Vertebrata	Gnathostomata	Pisces	Chondrichthyes	Elasmobranchii	Squalomorphii	Squaliformes	Etmopteridae	Etmopterus pusillus	(Lowe, 1839)	Smooth lanternshark	LC	DD
27	Sharks	KU892590	16727	Animalia	Chordata	Vertebrata	Gnathostomata	Pisces	Chondrichthyes	Elasmobranchii	Galeomorphii	Carcharhiniformes	Sphyrnidae	Eusphyra blochii	(Cuvier, 1816)	Winghead shark	EN
28	Sharks	KF111728	16703	Animalia	Chordata	Vertebrata	Gnathostomata	Pisces	Chondrichthyes	Elasmobranchii	Galeomorphii	Carcharhiniformes	Carcharhinidae	Galeocerdo cuvier	(Péron & Lesueur, 1822)	Tiger shark	NT	DD
29	Sharks	MT274570	16707	Animalia	Chordata	Vertebrata	Gnathostomata	Pisces	Chondrichthyes	Elasmobranchii	Galeomorphii	Carcharhiniformes	Pentanchidae	Galeus melastomus	Rafinesque, 1810	Blackmouth catshark	LC	LC	LC
30	Sharks	KU904394	16692	Animalia	Chordata	Vertebrata	Gnathostomata	Pisces	Chondrichthyes	Elasmobranchii	Galeomorphii	Orectolobiformes	Ginglymostomatidae	Ginglymostoma cirratum	(Bonnaterre, 1788)	Nurse shark	DD			NT
31	Sharks	KT698052	16690	Animalia	Chordata	Vertebrata	Gnathostomata	Pisces	Chondrichthyes	Elasmobranchii	Galeomorphii	Carcharhiniformes	Carcharhinidae	Glyphis fowlerae	Compagno, White & Cavanagh, 2010	Borneo river shark	Not Evaluated
32	Sharks	KT698040	16706	Animalia	Chordata	Vertebrata	Gnathostomata	Pisces	Chondrichthyes	Elasmobranchii	Galeomorphii	Carcharhiniformes	Carcharhinidae	Glyphis gangeticus	(Müller & Henle, 1839)	Ganges shark	CR
33	Sharks	KF646786	16702	Animalia	Chordata	Vertebrata	Gnathostomata	Pisces	Chondrichthyes	Elasmobranchii	Galeomorphii	Carcharhiniformes	Carcharhinidae	Glyphis garricki	Compagno, White & Last, 2008	Northern river shark	CR
34	Sharks	KF006312	16702	Animalia	Chordata	Vertebrata	Gnathostomata	Pisces	Chondrichthyes	Elasmobranchii	Galeomorphii	Carcharhiniformes	Carcharhinidae	Glyphis glyphis	(Müller & Henle, 1839)	Speartooth shark	EN
35	Sharks	KT698052	16690	Animalia	Chordata	Vertebrata	Gnathostomata	Pisces	Chondrichthyes	Elasmobranchii	Galeomorphii	Carcharhiniformes	Carcharhinidae	Glyphis siamensis	(Steindachner, 1896)	Irrawady river shark	CR
36	Sharks	KU892589	19100	Animalia	Chordata	Vertebrata	Gnathostomata	Pisces	Chondrichthyes	Elasmobranchii	Galeomorphii	Carcharhiniformes	Pentanchidae	Halaelurus buergeri	(Müller & Henle, 1838)	Blackspotted catshark	DD
37	Sharks	KT003687	16701	Animalia	Chordata	Vertebrata	Gnathostomata	Pisces	Chondrichthyes	Elasmobranchii	Galeomorphii	Carcharhiniformes	Hemigaleidae	Hemigaleus microstoma	Bleeker, 1852	Sickelfin weasel shark	VU
38	Sharks	KU508621	16691	Animalia	Chordata	Vertebrata	Gnathostomata	Pisces	Chondrichthyes	Elasmobranchii	Galeomorphii	Carcharhiniformes	Hemigaleidae	Hemipristis elongata	(Klunzinger, 1871)	Snaggletooth shark	VU
39	Sharks	MK052932	16728	Animalia	Chordata	Vertebrata	Gnathostomata	Pisces	Chondrichthyes	Elasmobranchii	Galeomorphii	Orectolobiformes	Hemiscylliidae	Hemiscyllium ocellatum	(Bonnaterre, 1788)	Epaulette shark	LC							NT
40	Sharks	KJ617039	17301	Animalia	Chordata	Vertebrata	Gnathostomata	Pisces	Chondrichthyes	Elasmobranchii	Galeomorphii	Carcharhiniformes	Triakidae	Hemitriakis japanica	(Müller & Henle, 1839)	Japanese topeshark	LC
41	Sharks	AJ310141	16708	Animalia	Chordata	Vertebrata	Gnathostomata	Pisces	Chondrichthyes	Elasmobranchii	Galeomorphii	Heterodontiformes	Heterodontidae	Heterodontus francisci	(Girard, 1855)	Horn shark	DD
42	Sharks	KC845548	16720	Animalia	Chordata	Vertebrata	Gnathostomata	Pisces	Chondrichthyes	Elasmobranchii	Galeomorphii	Heterodontiformes	Heterodontidae	Heterodontus zebra	(Gray, 1831)	Zebra bullhead shark	LC
43	Sharks	KF894491	17405	Animalia	Chordata	Vertebrata	Gnathostomata	Pisces	Chondrichthyes	Elasmobranchii	Squalomorphii	Hexanchiformes	Hexanchidae	Hexanchus griseus	(Bonnaterre, 1788)	Bluntnose sixgill shark	NT	LC	LC
44	Sharks	KF361861	16701	Animalia	Chordata	Vertebrata	Gnathostomata	Pisces	Chondrichthyes	Elasmobranchii	Galeomorphii	Lamniformes	Lamnidae	Isurus oxyrinchus	Rafinesque, 1810	Shortfin mako	EN	DD	CR
45	Sharks	KJ616742	16704	Animalia	Chordata	Vertebrata	Gnathostomata	Pisces	Chondrichthyes	Elasmobranchii	Galeomorphii	Lamniformes	Lamnidae	Isurus paucus	Guitart, 1966	Longfin mako	EN	DD	DD
46	Sharks	KT698048	16708	Animalia	Chordata	Vertebrata	Gnathostomata	Pisces	Chondrichthyes	Elasmobranchii	Galeomorphii	Carcharhiniformes	Carcharhinidae	Lamiopsis temminckii	(Müller & Henle, 1839)	Broadfin shark	EN
47	Sharks	KT698047	16705	Animalia	Chordata	Vertebrata	Gnathostomata	Pisces	Chondrichthyes	Elasmobranchii	Galeomorphii	Carcharhiniformes	Carcharhinidae	Lamiopsis tephrodes	(Fowler, 1905)	NA	Not Evaluated
48	Sharks	KF962053	16699	Animalia	Chordata	Vertebrata	Gnathostomata	Pisces	Chondrichthyes	Elasmobranchii	Galeomorphii	Lamniformes	Lamnidae	Lamna ditropis	Hubbs & Follett, 1947	Salmon shark	LC
49	Sharks	KX610464	16697	Animalia	Chordata	Vertebrata	Gnathostomata	Pisces	Chondrichthyes	Elasmobranchii	Galeomorphii	Lamniformes	Lamnidae	Lamna nasus	(Bonnaterre, 1788)	Porbeagle	VU	CR	CR
50	Sharks	KT347599	16702	Animalia	Chordata	Vertebrata	Gnathostomata	Pisces	Chondrichthyes	Elasmobranchii	Galeomorphii	Carcharhiniformes	Carcharhinidae	Loxodon macrorhinus	Müller & Henle, 1839	Sliteye shark	LC
51	Sharks	KC702506	16694	Animalia	Chordata	Vertebrata	Gnathostomata	Pisces	Chondrichthyes	Elasmobranchii	Galeomorphii	Lamniformes	Megachasmidae	Megachasma pelagios	Taylor, Compagno & Struhsaker, 1983	Megamouth shark	LC
52	Sharks	EU528659	17743	Animalia	Chordata	Vertebrata	Gnathostomata	Pisces	Chondrichthyes	Elasmobranchii	Galeomorphii	Lamniformes	Mitsukurinidae	Mitsukurina owstoni	Jordan, 1898	Goblin shark	LC	LC
53	Sharks	KF889325	16754	Animalia	Chordata	Vertebrata	Gnathostomata	Pisces	Chondrichthyes	Elasmobranchii	Galeomorphii	Carcharhiniformes	Triakidae	Mustelus griseus	Pietschmann, 1908	Spottless smooth-hound	DD
54	Sharks	AB015962	16707	Animalia	Chordata	Vertebrata	Gnathostomata	Pisces	Chondrichthyes	Elasmobranchii	Galeomorphii	Carcharhiniformes	Triakidae	Mustelus manazo	Bleeker, 1855	Starspotted smouth-hound	DD
55	Sharks	MH559351	16755	Animalia	Chordata	Vertebrata	Gnathostomata	Pisces	Chondrichthyes	Elasmobranchii	Galeomorphii	Carcharhiniformes	Triakidae	Mustelus mustelus	(Linnaeus, 1758)	Common smoothhound	VU	VU	VU
56	Sharks	KT852575	16693	Animalia	Chordata	Vertebrata	Gnathostomata	Pisces	Chondrichthyes	Elasmobranchii	Galeomorphii	Orectolobiformes	Ginglymostomatidae	Nebrius ferrugineus	(Lesson, 1831)	Tawny nurse shark	VU
57	Sharks	MT274572	16682	Animalia	Chordata	Vertebrata	Gnathostomata	Pisces	Chondrichthyes	Elasmobranchii	Galeomorphii	Lamniformes	Odontaspididae	Odontaspis ferox	(Risso, 1810)	Smalltooth sand tiger	VU	CR	CR
58	Sharks	KF111729	16706	Animalia	Chordata	Vertebrata	Gnathostomata	Pisces	Chondrichthyes	Elasmobranchii	Galeomorphii	Orectolobiformes	Orectolobidae	Orectolobus japonicus	Regan, 1906	Japanese wobbegong	DD
59	Sharks	MH321446	16686	Animalia	Chordata	Vertebrata	Gnathostomata	Pisces	Chondrichthyes	Elasmobranchii	Galeomorphii	Carcharhiniformes	Scyliorhinidae	Poroderma pantherinum	(Müller & Henle, 1838)	Leopard catshark	LC
60	Sharks	MT274573	16705	Animalia	Chordata	Vertebrata	Gnathostomata	Pisces	Chondrichthyes	Elasmobranchii	Galeomorphii	Carcharhiniformes	Carcharhinidae	Prionace glauca	(Linnaeus, 1758)	Blue shark	NT	NT	CR
61	Sharks	AB721306	18430	Animalia	Chordata	Vertebrata	Gnathostomata	Pisces	Chondrichthyes	Elasmobranchii	Squalomorphii	Pristiophoriformes	Pristiophoridae	Pristiophorus japonicus	Günther, 1870	Japanese sawshark	DD
62	Sharks	KU721838	16708	Animalia	Chordata	Vertebrata	Gnathostomata	Pisces	Chondrichthyes	Elasmobranchii	Galeomorphii	Carcharhiniformes	Proscylliidae	Proscyllium habereri	Hilgendorf, 1904	Graceful shark	DD
63	Sharks	KM575726	16694	Animalia	Chordata	Vertebrata	Gnathostomata	Pisces	Chondrichthyes	Elasmobranchii	Galeomorphii	Lamniformes	Pseudocarchariidae	Pseudocarcharias kamoharai	(Matsubara, 1936)	Crocodile shark	LC
64	Sharks	KF679782	16875	Animalia	Chordata	Vertebrata	Gnathostomata	Pisces	Chondrichthyes	Elasmobranchii	Galeomorphii	Orectolobiformes	Rhincodontidae	Rhincodon typus	Smith, 1828	Whale shark	EN
65	Sharks	MN602076	16693	Animalia	Chordata	Vertebrata	Gnathostomata	Pisces	Chondrichthyes	Elasmobranchii	Galeomorphii	Carcharhiniformes	Carcharhinidae	Rhizoprionodon acutus	(Rüppell, 1837)	Milk shark	LC
66	Sharks	KP336547	16695	Animalia	Chordata	Vertebrata	Gnathostomata	Pisces	Chondrichthyes	Elasmobranchii	Galeomorphii	Carcharhiniformes	Carcharhinidae	Scoliodon laticaudus	Müller & Henle, 1838	Spadenose shark	NT
67	Sharks	JQ693102	16693	Animalia	Chordata	Vertebrata	Gnathostomata	Pisces	Chondrichthyes	Elasmobranchii	Galeomorphii	Carcharhiniformes	Carcharhinidae	Scoliodon macrorhynchos	(Bleeker, 1852)	Not available	Not Evaluated
68	Sharks	Y16067	16697	Animalia	Chordata	Vertebrata	Gnathostomata	Pisces	Chondrichthyes	Elasmobranchii	Galeomorphii	Carcharhiniformes	Scyliorhinidae	Scyliorhinus canicula	(Linnaeus, 1758)	Small spotted catshark	LC	LC	LC
69	Sharks	AP019520	17861	Animalia	Chordata	Vertebrata	Gnathostomata	Pisces	Chondrichthyes	Elasmobranchii	Galeomorphii	Carcharhiniformes	Scyliorhinidae	Scyliorhinus torazame	(Tanaka, 1908)	Cloudy catshark	LC
70	Sharks	KY513709	16730	Animalia	Chordata	Vertebrata	Gnathostomata	Pisces	Chondrichthyes	Elasmobranchii	Squalomorphii	Squaliformes	Somniosidae	Somniosus microcephalus	(Bloch & Schneider, 1801)	Greenland shark	NT	NT
71	Sharks	JX827259	16726	Animalia	Chordata	Vertebrata	Gnathostomata	Pisces	Chondrichthyes	Elasmobranchii	Galeomorphii	Carcharhiniformes	Sphyrnidae	Sphyrna lewini	(Griffith & Smith, 1834)	Scalloped hammerhead	CR	DD
72	Sharks	KY464952	16719	Animalia	Chordata	Vertebrata	Gnathostomata	Pisces	Chondrichthyes	Elasmobranchii	Galeomorphii	Carcharhiniformes	Sphyrnidae	Sphyrna mokarran	(Rüppell, 1837)	Great hammerhead	CR	DD
73	Sharks	KM453976	16723	Animalia	Chordata	Vertebrata	Gnathostomata	Pisces	Chondrichthyes	Elasmobranchii	Galeomorphii	Carcharhiniformes	Sphyrnidae	Sphyrna tiburo	(Linnaeus, 1758)	Bonnethead shark	LC
74	Sharks	KM489157	16731	Animalia	Chordata	Vertebrata	Gnathostomata	Pisces	Chondrichthyes	Elasmobranchii	Galeomorphii	Carcharhiniformes	Sphyrnidae	Sphyrna zygaena	(Linnaeus, 1758)	Smooth hammerhead	VU	DD	CR
75	Sharks	KU873080	16717	Animalia	Chordata	Vertebrata	Gnathostomata	Pisces	Chondrichthyes	Elasmobranchii	Squalomorphii	Squaliformes	Dalatiidae	Squaliolus aliae	Teng, 1959	Smalleye pygmy shark	LC
76	Sharks	Y18134	16738	Animalia	Chordata	Vertebrata	Gnathostomata	Pisces	Chondrichthyes	Elasmobranchii	Squalomorphii	Squaliformes	Squalidae	Squalus acanthias	Linnaeus, 1758	Spiny dogfish	VU	EN	EN				LC
77	Sharks	MT274575	16705	Animalia	Chordata	Vertebrata	Gnathostomata	Pisces	Chondrichthyes	Elasmobranchii	Squalomorphii	Squaliformes	Squalidae	Squalus blainville	(Risso, 1827)	Longnose spurdog	DD	DD	DD
78	Sharks	KY111436	16734	Animalia	Chordata	Vertebrata	Gnathostomata	Pisces	Chondrichthyes	Elasmobranchii	Squalomorphii	Squaliformes	Squalidae	Squalus brevirostris	Tanaka, 1917	Japanese shortnose spurdog	DD
79	Sharks	KU951280	16735	Animalia	Chordata	Vertebrata	Gnathostomata	Pisces	Chondrichthyes	Elasmobranchii	Squalomorphii	Squaliformes	Squalidae	Squalus formosus	White & Iglésias, 2011	Taiwan spurdog	Not Evaluated
80	Sharks	KT459334	16555	Animalia	Chordata	Vertebrata	Gnathostomata	Pisces	Chondrichthyes	Elasmobranchii	Squalomorphii	Squaliformes	Squalidae	Squalus montalbani	Whitley, 1931	Philippine spurdog	VU
81	Sharks	KM084865	16690	Animalia	Chordata	Vertebrata	Gnathostomata	Pisces	Chondrichthyes	Elasmobranchii	Squalomorphii	Squatiniformes	Squatinidae	Squatina formosa	Shen & Ting, 1972	Taiwan angelshark	EN
82	Sharks	KJ619663	16689	Animalia	Chordata	Vertebrata	Gnathostomata	Pisces	Chondrichthyes	Elasmobranchii	Squalomorphii	Squatiniformes	Squatinidae	Squatina japonica	Bleeker, 1858	Japanese angelshark	VU
83	Sharks	KM264313	16698	Animalia	Chordata	Vertebrata	Gnathostomata	Pisces	Chondrichthyes	Elasmobranchii	Squalomorphii	Squatiniformes	Squatinidae	Squatina nebulosa	Regan, 1906	Clouded angelshark	VU
84	Sharks	KY464954	16689	Animalia	Chordata	Vertebrata	Gnathostomata	Pisces	Chondrichthyes	Elasmobranchii	Squalomorphii	Squatiniformes	Squatinidae	Squatina squatina	(Linnaeus, 1758)	Angelshark	CR	CR	CR
85	Sharks	KU057952	16658	Animalia	Chordata	Vertebrata	Gnathostomata	Pisces	Chondrichthyes	Elasmobranchii	Galeomorphii	Orectolobiformes	Stegostomatidae	Stegostoma fasciatum	(Hermann, 1783)	Zebra shark	EN								NT		EN
86	Sharks	KJ748376	16700	Animalia	Chordata	Vertebrata	Gnathostomata	Pisces	Chondrichthyes	Elasmobranchii	Galeomorphii	Carcharhiniformes	Carcharhinidae	Triaenodon obesus	(Rüppell, 1837)	Whitetip reef shark	NT
87	Rays	KF482070	20201	Animalia	Chordata	Vertebrata	Gnathostomata	Pisces	Chondrichthyes	Elasmobranchii	Batoidea	Myliobatiformes	Myliobatidae	Aetobatus flagellum	(Bloch & Schneider, 1801)	Longheaded eagle ray	EN
88	Rays	MF278975	16734	Animalia	Chordata	Vertebrata	Gnathostomata	Pisces	Chondrichthyes	Elasmobranchii	Batoidea	Rajiformes	Rajidae	Amblyraja georgiana	(Norman, 1938)	Antarctic starry skate	DD
89	Rays	AF106038	16783	Animalia	Chordata	Vertebrata	Gnathostomata	Pisces	Chondrichthyes	Elasmobranchii	Batoidea	Rajiformes	Rajidae	Amblyraja radiata	(Donovan, 1808)	Starry ray	VU	LC
90	Rays	KP233202	17243	Animalia	Chordata	Vertebrata	Gnathostomata	Pisces	Chondrichthyes	Elasmobranchii	Batoidea	Rhinopristiformes	Pristidae	Anoxypristis cuspidata	(Latham, 1794)	Pointed sawfish	EN
91	Rays	KM507724	16750	Animalia	Chordata	Vertebrata	Gnathostomata	Pisces	Chondrichthyes	Elasmobranchii	Batoidea	Rajiformes	Arhynchobatidae	Atlantoraja castelnaui	(Miranda Ribeiro, 1907)	Spotback skate	EN
92	Rays	MF278964	16742	Animalia	Chordata	Vertebrata	Gnathostomata	Pisces	Chondrichthyes	Elasmobranchii	Batoidea	Rajiformes	Arhynchobatidae	Bathyraja albomaculata	(Norman, 1937)	White-dotted skate	VU
93	Rays	KF991391	16780	Animalia	Chordata	Vertebrata	Gnathostomata	Pisces	Chondrichthyes	Elasmobranchii	Batoidea	Rajiformes	Arhynchobatidae	Bathyraja bergi	Dolganov, 1983	Bottom skate	LC
94	Rays	MF278965	16744	Animalia	Chordata	Vertebrata	Gnathostomata	Pisces	Chondrichthyes	Elasmobranchii	Batoidea	Rajiformes	Arhynchobatidae	Bathyraja griseocauda	(Norman, 1937)	Graytail skate	EN
95	Rays	MF278977	16744	Animalia	Chordata	Vertebrata	Gnathostomata	Pisces	Chondrichthyes	Elasmobranchii	Batoidea	Rajiformes	Arhynchobatidae	Bathyraja maccaini	Springer, 1971	McCain's skate	NT
96	Rays	MF278978	16742	Animalia	Chordata	Vertebrata	Gnathostomata	Pisces	Chondrichthyes	Elasmobranchii	Batoidea	Rajiformes	Arhynchobatidae	Bathyraja meridionalis	Stehmann, 1987	Dark-belly skate	DD
97	Rays	MF278963	16742	Animalia	Chordata	Vertebrata	Gnathostomata	Pisces	Chondrichthyes	Elasmobranchii	Batoidea	Rajiformes	Arhynchobatidae	Bathyraja multispinis	(Norman, 1937)	Multispine skate	NT
98	Rays	MF278979	16742	Animalia	Chordata	Vertebrata	Gnathostomata	Pisces	Chondrichthyes	Elasmobranchii	Batoidea	Rajiformes	Arhynchobatidae	Bathyraja richardsoni	(Garrick, 1961)	Richardson's ray	LC	LC
99	Rays	MF278980	16744	Animalia	Chordata	Vertebrata	Gnathostomata	Pisces	Chondrichthyes	Elasmobranchii	Batoidea	Rajiformes	Arhynchobatidae	Bathyraja shuntovi	Dolganov, 1985	Longnose deep-sea skate	DD
100	Rays	MT274568	17639	Animalia	Chordata	Vertebrata	Gnathostomata	Pisces	Chondrichthyes	Elasmobranchii	Batoidea	Myliobatiformes	Dasyatidae	Bathytoshia centroura	(Mitchill, 1815)	Roughtail stingray	VU
101	Rays	MT274569	17630	Animalia	Chordata	Vertebrata	Gnathostomata	Pisces	Chondrichthyes	Elasmobranchii	Batoidea	Myliobatiformes	Dasyatidae	Dasyatis tortonesei	Capapé, 1975	Tortonese's stingray_common stingray	DD	VU	VU
102	Rays	JX524174	18264	Animalia	Chordata	Vertebrata	Gnathostomata	Pisces	Chondrichthyes	Elasmobranchii	Batoidea	Myliobatiformes	Dasyatidae	Dasyatis zugei	(Müller & Henle, 1841)	Pale-edged stingray	NT
103	Rays	KF962934	16907	Animalia	Chordata	Vertebrata	Gnathostomata	Pisces	Chondrichthyes	Elasmobranchii	Batoidea	Rajiformes	Rajidae	Dipturus argentinensis	Díaz de Astarloa, Mabragaña, Hanner & Figueroa, 2008	Argentine skate	Not evaluated
104	Rays	MF278961	16913	Animalia	Chordata	Vertebrata	Gnathostomata	Pisces	Chondrichthyes	Elasmobranchii	Batoidea	Rajiformes	Rajidae	Dipturus innominatus	(Garrick & Paul, 1974)	New Zealand smooth skate	LC
105	Rays	KF318309	16912	Animalia	Chordata	Vertebrata	Gnathostomata	Pisces	Chondrichthyes	Elasmobranchii	Batoidea	Rajiformes	Rajidae	Dipturus kwangtungensis	(Chu, 1960)	Kwangtung skate	DD
106	Rays	MF278968	16912	Animalia	Chordata	Vertebrata	Gnathostomata	Pisces	Chondrichthyes	Elasmobranchii	Batoidea	Rajiformes	Rajidae	Dipturus oxyrinchus	(Linnaeus, 1758)	Longnosed skate	NT	NT	NT
107	Rays	KR152643	16907	Animalia	Chordata	Vertebrata	Gnathostomata	Pisces	Chondrichthyes	Elasmobranchii	Batoidea	Rajiformes	Rajidae	Dipturus trachyderma	(Krefft & Stehmann, 1975)	Ray	VU
108	Rays	MN783017	16547	Animalia	Chordata	Vertebrata	Gnathostomata	Pisces	Chondrichthyes	Elasmobranchii	Batoidea	Rhinopristiformes	Rhinobatidae	Glaucostegus granulatus	(Cuvier, 1829)	Granulated guitarfish	CR
109	Rays	MT274571	19472	Animalia	Chordata	Vertebrata	Gnathostomata	Pisces	Chondrichthyes	Elasmobranchii	Batoidea	Myliobatiformes	Gymnuridae	Gymnura altavela	(Linnaeus, 1758)	Spiny butterfly ray	VU	CR	CR
110	Rays	KJ617038	17874	Animalia	Chordata	Vertebrata	Gnathostomata	Pisces	Chondrichthyes	Elasmobranchii	Batoidea	Myliobatiformes	Gymnuridae	Gymnura poecilura	(Shaw, 1804)	Long-tailed butterfly ray	NT
111	Rays	KC526959	17658	Animalia	Chordata	Vertebrata	Gnathostomata	Pisces	Chondrichthyes	Elasmobranchii	Batoidea	Myliobatiformes	Dasyatidae	Hemitrygon akajei	(Müller & Henle, 1841)	Whip stingray	NT
112	Rays	KC196067	17668	Animalia	Chordata	Vertebrata	Gnathostomata	Pisces	Chondrichthyes	Elasmobranchii	Batoidea	Myliobatiformes	Dasyatidae	Hemitrygon bennettii	(Müller & Henle, 1841)	Bennett's stingray	DD
113	Rays	KF840390	17636	Animalia	Chordata	Vertebrata	Gnathostomata	Pisces	Chondrichthyes	Elasmobranchii	Batoidea	Myliobatiformes	Dasyatidae	Himantura microphthalma	(Chen, 1948)	Smalleye whip ray	Not evaluated
114	Rays	KR019776	17690	Animalia	Chordata	Vertebrata	Gnathostomata	Pisces	Chondrichthyes	Elasmobranchii	Batoidea	Myliobatiformes	Dasyatidae	Himantura uarnak	(Gmelin, 1789)	Honeycomb stingray	VU
115	Rays	KC914433	16905	Animalia	Chordata	Vertebrata	Gnathostomata	Pisces	Chondrichthyes	Elasmobranchii	Batoidea	Rajiformes	Rajidae	Hongeo koreana	(Jeong & Nakabo, 1997)	Korean skate	DD
116	Rays	MF278970	16719	Animalia	Chordata	Vertebrata	Gnathostomata	Pisces	Chondrichthyes	Elasmobranchii	Batoidea	Rajiformes	Rajidae	Leucoraja circularis	(Couch, 1838)	Sandy ray	EN	EN	CR
117	Rays	JQ034406	16724	Animalia	Chordata	Vertebrata	Gnathostomata	Pisces	Chondrichthyes	Elasmobranchii	Batoidea	Rajiformes	Rajidae	Leucoraja erinacea	(Mitchill, 1825)	Little skate	NT
118	Rays	MF278969	16719	Animalia	Chordata	Vertebrata	Gnathostomata	Pisces	Chondrichthyes	Elasmobranchii	Batoidea	Rajiformes	Rajidae	Leucoraja naevus	(Müller & Henle, 1841)	Cuckoo ray	LC	LC	NT
119	Rays	KP091437	17685	Animalia	Chordata	Vertebrata	Gnathostomata	Pisces	Chondrichthyes	Elasmobranchii	Batoidea	Myliobatiformes	Dasyatidae	Maculabatis gerrardi	(Gray, 1851)	Sharpnose stingray	VU
120	Rays	KM361353	15716	Animalia	Chordata	Vertebrata	Gnathostomata	Pisces	Chondrichthyes	Elasmobranchii	Batoidea	Myliobatiformes	Myliobatidae	Mobula eregoodootenkee	(Bleeker, 1859)	Longhorned mobula	NT
121	Rays	JX392983	18880	Animalia	Chordata	Vertebrata	Gnathostomata	Pisces	Chondrichthyes	Elasmobranchii	Batoidea	Myliobatiformes	Myliobatidae	Mobula japanica	(Müller & Henle, 1841)	Spinetail mobula	NT
122	Rays	KT203434	18913	Animalia	Chordata	Vertebrata	Gnathostomata	Pisces	Chondrichthyes	Elasmobranchii	Batoidea	Myliobatiformes	Myliobatidae	Mobula mobular	(Bonnaterre, 1788)	Devil fish	EN
123	Rays	MH669414	15686	Animalia	Chordata	Vertebrata	Gnathostomata	Pisces	Chondrichthyes	Elasmobranchii	Batoidea	Myliobatiformes	Myliobatidae	Mobula tarapacana	(Philippi, 1892)	Chilean devil ray	EN
124	Rays	MG206065	17610	Animalia	Chordata	Vertebrata	Gnathostomata	Pisces	Chondrichthyes	Elasmobranchii	Batoidea	Myliobatiformes	Myliobatidae	Mobula thurstoni	(Lloyd, 1908)	Smoothtail mobula	EN
125	Rays	KT119411	16971	Animalia	Chordata	Vertebrata	Gnathostomata	Pisces	Chondrichthyes	Elasmobranchii	Batoidea	Torpediniformes	Narcinidae	Narcine bancroftii	(Griffith & Smith, 1834)	Lesser electric ray	LC
126	Rays	KT119410	16997	Animalia	Chordata	Vertebrata	Gnathostomata	Pisces	Chondrichthyes	Elasmobranchii	Batoidea	Torpediniformes	Narcinidae	Narcine brasiliensis	(Olfers, 1831)	Brazilian electric ray	DD
127	Rays	KM386678	17081	Animalia	Chordata	Vertebrata	Gnathostomata	Pisces	Chondrichthyes	Elasmobranchii	Batoidea	Torpediniformes	Narcinidae	Narcine entemedor	Jordan & Starks, 1895	Giant electric ray	DD
128	Rays	KC992792	18039	Animalia	Chordata	Vertebrata	Gnathostomata	Pisces	Chondrichthyes	Elasmobranchii	Batoidea	Myliobatiformes	Dasyatidae	Neotrygon kuhlii	(Müller & Henle, 1841)	Blue-spotted stingray	DD
129	Rays	KX150853	16799	Animalia	Chordata	Vertebrata	Gnathostomata	Pisces	Chondrichthyes	Elasmobranchii	Batoidea	Rajiformes	Arhynchobatidae	Notoraja tobitukai	(Hiyama, 1940)	Leadhued skate	DD
130	Rays	KF648507	16976	Animalia	Chordata	Vertebrata	Gnathostomata	Pisces	Chondrichthyes	Elasmobranchii	Batoidea	Rajiformes	Rajidae	Okamejei acutispina	(Ishiyama, 1958)	Sharpspine skate	DD
131	Rays	KP756687	16974	Animalia	Chordata	Vertebrata	Gnathostomata	Pisces	Chondrichthyes	Elasmobranchii	Batoidea	Rajiformes	Rajidae	Okamejei hollandi	(Jordan & Richardson, 1909)	Yellow-spotted skate	DD
132	Rays	AY525783	16972	Animalia	Chordata	Vertebrata	Gnathostomata	Pisces	Chondrichthyes	Elasmobranchii	Batoidea	Rajiformes	Rajidae	Okamejei kenojei	(Müller & Henle, 1841)	Ocellate spot skate	DD
133	Rays	KF953911	16929	Animalia	Chordata	Vertebrata	Gnathostomata	Pisces	Chondrichthyes	Elasmobranchii	Batoidea	Rajiformes	Rajidae	Okamejei meerdervoortii	(Bleeker, 1860)	Bigeye skate	DD
134	Rays	KP727646	17688	Animalia	Chordata	Vertebrata	Gnathostomata	Pisces	Chondrichthyes	Elasmobranchii	Batoidea	Myliobatiformes	Dasyatidae	Pateobatis hortlei	(Last, Manjaji-Matsumoto & Kailola, 2006)	Hortle's whipray	VU
135	Rays	KU873081	17670	Animalia	Chordata	Vertebrata	Gnathostomata	Pisces	Chondrichthyes	Elasmobranchii	Batoidea	Myliobatiformes	Dasyatidae	Pateobatis jenkinsii	(Annandale, 1909)	Jenkins whipray	VU
136	Rays	KJ741403	16760	Animalia	Chordata	Vertebrata	Gnathostomata	Pisces	Chondrichthyes	Elasmobranchii	Batoidea	Rajiformes	Arhynchobatidae	Pavoraja nitida	(Günther, 1880)	Peacock skate	LC
137	Rays	AY597334	17514	Animalia	Chordata	Vertebrata	Gnathostomata	Pisces	Chondrichthyes	Elasmobranchii	Batoidea	Myliobatiformes	Plesiobatidae	Plesiobatis daviesi	(Wallace, 1967)	Deep-water stingray	LC
138	Rays	KX151183	17429	Animalia	Chordata	Vertebrata	Gnathostomata	Pisces	Chondrichthyes	Elasmobranchii	Batoidea	Myliobatiformes	Potamotrygonidae	Potamotrygon magdalenae	(Duméril, 1865)	Magdalena river stingray	LC
139	Rays	KF709642	17448	Animalia	Chordata	Vertebrata	Gnathostomata	Pisces	Chondrichthyes	Elasmobranchii	Batoidea	Myliobatiformes	Potamotrygonidae	Potamotrygon motoro	(Müller & Henle, 1841)	South American freshwater stingray	DD
140	Rays	KF381507	16804	Animalia	Chordata	Vertebrata	Gnathostomata	Pisces	Chondrichthyes	Elasmobranchii	Batoidea	Rhinopristiformes	Pristidae	Pristis clavata	Garman, 1906	Dwarf sawfish	EN
141	Rays	KP400584	16802	Animalia	Chordata	Vertebrata	Gnathostomata	Pisces	Chondrichthyes	Elasmobranchii	Batoidea	Rhinopristiformes	Pristidae	Pristis pectinata	Latham, 1794	Smalltooth sawfish	CR	CR	CR
142	Rays	MH005928	16912	Animalia	Chordata	Vertebrata	Gnathostomata	Pisces	Chondrichthyes	Elasmobranchii	Batoidea	Rhinopristiformes	Pristidae	Pristis pristis	(Linnaeus, 1758)	Common sawfish	-	CR		CR	CR
143	Rays	KJ641617	17665	Animalia	Chordata	Vertebrata	Gnathostomata	Pisces	Chondrichthyes	Elasmobranchii	Batoidea	Myliobatiformes	Dasyatidae	Pteroplatytrygon violacea	(Bonaparte, 1832)	Pelagic stingray	LC	LC	LC
144	Rays	MF278971	16920	Animalia	Chordata	Vertebrata	Gnathostomata	Pisces	Chondrichthyes	Elasmobranchii	Batoidea	Rajiformes	Rajidae	Raja asterias	Delaroche, 1809	Mediterranean starry ray	NT	NT	NT
145	Rays	MF278973	16920	Animalia	Chordata	Vertebrata	Gnathostomata	Pisces	Chondrichthyes	Elasmobranchii	Batoidea	Rajiformes	Rajidae	Raja clavata	Linnaeus, 1758	Thornback ray	NT	NT	NT
146	Rays	MF278974	16920	Animalia	Chordata	Vertebrata	Gnathostomata	Pisces	Chondrichthyes	Elasmobranchii	Batoidea	Rajiformes	Rajidae	Raja miraletus	Linnaeus, 1758	Brown skate	LC	LC	LC
147	Rays	MF278972	16918	Animalia	Chordata	Vertebrata	Gnathostomata	Pisces	Chondrichthyes	Elasmobranchii	Batoidea	Rajiformes	Rajidae	Raja polystigma	Regan, 1923	Speckled ray	LC	LC	LC
148	Rays	KF623030	16907	Animalia	Chordata	Vertebrata	Gnathostomata	Pisces	Chondrichthyes	Elasmobranchii	Batoidea	Rajiformes	Rajidae	Beringraja pulchra	(Liu, 1932)	Mottled skate	EN
149	Rays	KC914434	16910	Animalia	Chordata	Vertebrata	Gnathostomata	Pisces	Chondrichthyes	Elasmobranchii	Batoidea	Rajiformes	Rajidae	Beringraja rhina	(Jordan & Gilbert, 1880)	Longnose skate	LC
150	Rays	MT274574	17127	Animalia	Chordata	Vertebrata	Gnathostomata	Pisces	Chondrichthyes	Elasmobranchii	Batoidea	Rajiformes	Rajidae	Raja undulata	Lacepède, 1802	Undulate ray	EN	NT	NT
151	Rays	KU721837	17217	Animalia	Chordata	Vertebrata	Gnathostomata	Pisces	Chondrichthyes	Elasmobranchii	Batoidea	Rhinopristiformes	Rhinidae	Rhina ancylostoma	Bloch & Schneider, 1801	Bowmouth guitarfish	CR
152	Rays	KF534708	16776	Animalia	Chordata	Vertebrata	Gnathostomata	Pisces	Chondrichthyes	Elasmobranchii	Batoidea	Rhinopristiformes	Rhinobatidae	Rhinobatos hynnicephalus	Richardson, 1846	Angel fish	NT
153	Rays	KJ140136	16780	Animalia	Chordata	Vertebrata	Gnathostomata	Pisces	Chondrichthyes	Elasmobranchii	Batoidea	Rhinopristiformes	Rhinobatidae	Rhinobatos schlegelii	Müller & Henle, 1841	Brown guitarfish	DD
154	Rays	KU746824	16804	Animalia	Chordata	Vertebrata	Gnathostomata	Pisces	Chondrichthyes	Elasmobranchii	Batoidea	Rhinopristiformes	Rhynchobatidae	Rhynchobatus australiae	Whitley, 1939	Bottlenose wedgefish	CR
155	Rays	KX014715	16701	Animalia	Chordata	Vertebrata	Gnathostomata	Pisces	Chondrichthyes	Elasmobranchii	Batoidea	Rajiformes	Anacanthobatidae	Sinobatis borneensis	(Chan, 1965)	Borneo leg skate	LC
156	Rays	KM881715	17652	Animalia	Chordata	Vertebrata	Gnathostomata	Pisces	Chondrichthyes	Elasmobranchii	Batoidea	Myliobatiformes	Dasyatidae	Taeniura lymma	(Forsskål, 1775)	Ribbontail stingray	NT
157	Rays	JX827260	17638	Animalia	Chordata	Vertebrata	Gnathostomata	Pisces	Chondrichthyes	Elasmobranchii	Batoidea	Myliobatiformes	Dasyatidae	Taeniura meyeni	(Müller & Henle, 1841)	Round ribbontail ray	VU
158	Rays	MT274576	17810	Animalia	Chordata	Vertebrata	Gnathostomata	Pisces	Chondrichthyes	Elasmobranchii	Batoidea	Torpediniformes	Torpedinidae	Torpedo marmorata	Risso, 1810	Marbled electric ray	DD	LC	LC
159	Rays	KM244769	17693	Animalia	Chordata	Vertebrata	Gnathostomata	Pisces	Chondrichthyes	Elasmobranchii	Batoidea	Myliobatiformes	Dasyatidae	Urogymnus dalyensis	(Last & Manjaji-Matsumoto, 2008)	Freshwater whipray	LC
160	Rays	KF751650	17657	Animalia	Chordata	Vertebrata	Gnathostomata	Pisces	Chondrichthyes	Elasmobranchii	Batoidea	Myliobatiformes	Dasyatidae	Urogymnus granulatus	(Macleay, 1883)	Mangrove whipray	VU
161	Rays	KM370325	17310	Animalia	Chordata	Vertebrata	Gnathostomata	Pisces	Chondrichthyes	Elasmobranchii	Batoidea	Rhinopristiformes	Rhinobatidae	Zapteryx exasperata	(Jordan & Gilbert, 1880)	Banded guitarfish	DD
162	Rays	KF648508	16909	Animalia	Chordata	Vertebrata	Gnathostomata	Pisces	Chondrichthyes	Elasmobranchii	Batoidea	Rajiformes	Rajidae	Zearaja chilensis	(Guichenot, 1848)	Yellownose skate	VU
163	Rays	MF278966	16908	Animalia	Chordata	Vertebrata	Gnathostomata	Pisces	Chondrichthyes	Elasmobranchii	Batoidea	Rajiformes	Rajidae	Zearaja maugeana	Last & Gledhill, 2007	Maugean skate	EN
164	Rays	MF278960	16909	Animalia	Chordata	Vertebrata	Gnathostomata	Pisces	Chondrichthyes	Elasmobranchii	Batoidea	Rajiformes	Rajidae	Zearaja nasuta	(Müller & Henle, 1841)	New Zealand rough skate	LC
165	Chimareas	HM147135	16785	Animalia	Chordata	Vertebrata	Gnathostomata	Pisces	Chondrichthyes	Holocephali	Holocephalimorpha	Chimaeriformes	Callorhinchidae	Callorhinchus callorynchus	(Linnaeus, 1758)	American elephantfish	LC
166	Chimareas	HM147136	16760	Animalia	Chordata	Vertebrata	Gnathostomata	Pisces	Chondrichthyes	Holocephali	Holocephalimorpha	Chimaeriformes	Callorhinchidae	Callorhinchus capensis	Duméril, 1865	St. Joseph	LC
167	Chimareas	HM147137	16769	Animalia	Chordata	Vertebrata	Gnathostomata	Pisces	Chondrichthyes	Holocephali	Holocephalimorpha	Chimaeriformes	Callorhinchidae	Callorhinchus milii	Bory de Saint-Vincent, 1823	Elephant fish	LC
168	Chimareas	HM147138.	21336	Animalia	Chordata	Vertebrata	Gnathostomata	Pisces	Chondrichthyes	Holocephali	Holocephalimorpha	Chimaeriformes	Chimaeridae	Chimaera fulva	Didier, Last & White, 2008	Southern chimarea	LC
169	Chimareas	AJ310140	18580	Animalia	Chordata	Vertebrata	Gnathostomata	Pisces	Chondrichthyes	Holocephali	Holocephalimorpha	Chimaeriformes	Chimaeridae	Chimaera monstrosa	Linnaeus, 1758	Rabbitfish	NT	NT	NT
170	Chimareas	HM147140	18024	Animalia	Chordata	Vertebrata	Gnathostomata	Pisces	Chondrichthyes	Holocephali	Holocephalimorpha	Chimaeriformes	Rhinochimaeridae	Harriotta raleighana	Goode & Bean, 1895	Narrownose chimarea	LC	LC
171	Chimareas	HM147139	21233	Animalia	Chordata	Vertebrata	Gnathostomata	Pisces	Chondrichthyes	Holocephali	Holocephalimorpha	Chimaeriformes	Chimaeridae	Hydrolagus lemures	(Whitley, 1939)	Blackfin ghostshark	LC
172	Chimareas	HM147141	24889	Animalia	Chordata	Vertebrata	Gnathostomata	Pisces	Chondrichthyes	Holocephali	Holocephalimorpha	Chimaeriformes	Rhinochimaeridae	Rhinochimaera pacifica	(Mitsukuri, 1895)	Pacific spookfish	LC

## Sheet: Table S2
Table S2. Substitution models selected by JModelTest v2.1.7 for each PCG and overall.
Parameter	ND1	ND2	COX1	COX2	ATP8	ATP6	COX3	ND3	ND4L	ND4	ND5	ND6	CYTB	13 PCGs
	GTR+I+G	GTR+I+G	GTR+I+G	HKY+I+G	HKY+I+G	GTR+I+G	GTR+I+G	GTR+I+G	GTR+I+G	GTR+I+G	GTR+I+G	GTR+I+G	HKY+I+G	GTR+I+G
lnL	42416.2	44991.3	57816.7	23150.3	6249.26	30433.6	22972.8	15211.5	13944.2	63500	61836.7	12485.5	52961	455597
Frequency A	0.3762	0.4018	0.3558	0.406	0.4333	0.3489	0.3341	0.3258	0.3503	0.3727	0.3769	0.2377	0.3543	0.3475
Frequency C	0.3405	0.3286	0.2517	0.2655	0.2367	0.3172	0.3213	0.3506	0.3378	0.3179	0.3173	0.0384	0.3409	0.3209
Frequency G	0.0376	0.0362	0.0591	0.0555	0.0572	0.0334	0.0433	0.0452	0.0348	0.0362	0.0417	0.2451	0.0528	0.0413
Frequency T	0.2458	0.2335	0.3334	0.2729	0.2729	0.3006	0.3013	0.2785	0.2772	0.2732	0.2642	0.4789	0.2521	0.2903
ti/tv	-	-	-	7.9857	5.5564	-	-	-	-	-	-	-	6.2609	-
Rate of substitution
AC	0.3189	0.3714	0.7155	-	-	0.3492	0.5686	0.5375	0.3286	0.379	0.5217	3.4237	-	0.3574
AG	13.2391	9.4698	14.4615	-	-	14.057	16.3568	18.0153	11.4073	15.1397	12.7054	23.9958	-	10.1093
AT	0.3395	0.4051	0.5309	-	-	0.3672	0.5205	0.7723	0.3992	0.5044	0.463	1.2113	-	0.3489
CG	1.0123	0.7156	0.6699	-	-	0.8473	0.8582	1.1529	0.8784	1.1553	0.5135	4.7941	-	0.5483
CT	6.0944	6.0231	9.8616	-	-	5.004	7.0281	6.957	6.0052	7.3873	8.6789	40.0729	-	4.6353
GT	1	1	1	-	-	1	1	1	1	1	1	1	-	1
Gamma shape	0.581	0.662	0.68	0.713	0.73	0.664	0.602	0.638	0.635	0.597	0.602	0.539	0.693	0.692
p-inv	0.379	0.287	0.52	0.467	0.146	0.33	0.422	0.329	0.253	0.32	0.371	0.267	0.369	0.376
lnL, negative log likelihood values; ts/tv, transition-to-transversion ratio; p-inv, probability of invariable site

## Sheet: Table S3
Table S3. Organization of the complete mitogenome of the nine elasmobranchs included in the present study.
Gene	Stranda	Anticodon	Bathytoshia centroura						Dasyatis tortonesei						Galeus melastomus						Gymnura altavela						Odontaspis ferox						Prionace glauca						Raja undulata						Squalus blainville
			Gene					Intragenic bases (bp)d	Gene					Intragenic bases (bp)d	Gene					Intragenic bases (bp)d	Gene					Intragenic bases (bp)d	Gene					Intragenic bases (bp)d	Gene					Intragenic bases (bp)d	Gene					Intragenic bases (bp)d	Gene
			From (bp)	To (bp)	Size (bp)b	Start codon	Stop codonc		From (bp)	To (bp)	Size (bp)b	Start codon	Stop codonc		From (bp)	To (bp)	Size (bp)b	Start codon	Stop codonc		From (bp)	To (bp)	Size (bp)b	Start codon	Stop codonc		From (bp)	To (bp)	Size (bp)b	Start codon	Stop codonc		From (bp)	To (bp)	Size (bp)b	Start codon	Stop codonc		From (bp)	To (bp)	Size (bp)b	Start codon	Stop codonc		From (bp)	To (bp)	Size (bp)b	Start codon	Stop codonc
tRNAPhe	H	GAA	1	69	69			-	1	70	70			-	1	70	70			-	1	70	70			-	1	70	70			-	1	69	69			-	1	69	69			-	1	69	69
12S rRNA	H		70	1030	961			0	71	1032	962			0	71	1024	954			0	71	1035	965			0	71	1020	950			0	70	1023	954			0	70	1037	968			0	70	1020	951
tRNAVal	H	TAC	1031	1102	72			0	1033	1104	72			0	1025	1097	73			0	1036	1107	72			0	1021	1092	72			0	1024	1095	72			0	1038	1109	72			0	1021	1092	72
16S rRNA	H		1103	2799	1697			0	1105	2801	1697			0	1098	2765	1668			0	1108	2795	1688			0	1093	2756	1664			0	1096	2766	1,671,			0	1110	2790	1681			0	1093	2769	1677
tRNALeu(UUR)	H	TAA	2800	2874	75			0	2802	2876	75			0	2766	2840	75			0	2796	2870	75			0	2757	2831	75			0	2767	2841	75			0	2791	2865	75			0	2770	2844	75
ND1	H		2876	3853	978	ATG	TAA	1	2878	3855	978	ATG	TAA	1	2841	3821	981	ATG	TAA	0	2871	3845	975	ATG	TAA	0	2832	3806	975	ATG	TAA	0	2842	3816	975	ATG	TAA	0	2866	3840	975	ATG	TAA	0	2845	3819	975	ATG	TAA
tRNAIle	H	GAT	3856	3924	69			2	3858	3927	70			2	3822	3891	70			0	3848	3916	69			2	3808	3876	75			1	3817	3886	70			0	3841	3910	70			0	3823	3892	71
tRNAGln	L	TTG	3929	4000	72			4	3932	4003	72			4	3893	3964	72			1	3919	3990	72			2	3875	3946	72			-2	3888	3958	71			1	3910	3982	73			-1	3894	3965	72
tRNAMet	H	CAT	4001	4071	71			0	4004	4074	71			0	3965	4033	69			0	3990	4059	70			-1	3947	4016	70			0	3958	4026	69			-1	3984	4052	69			1	3966	4034	69
ND2	H		4072	5117	1046	ATG	TA-	0	4075	5120	1046	ATG	TA-	0	4034	5078	1045	ATG	T-	0	4060	5105	1046	ATG	TA-	0	4017	5059	1043	ATG	TA-	0	4027	5071	1045	ATG	T-	0	4053	5098	1046	ATG	TA-	0	4035	5080	1046	ATG	TA-
tRNATrp	H	TCA	5118	5187	70			0	5121	5190	70			0	5079	5149	71			0	5106	5175	70			0	5060	5130	71			0	5072	5142	71			0	5099	5167	69			0	5081	5149	69
tRNAAla	L	TGC	5188	5256	69			0	5191	5259	69			0	5151	5219	69			1	5177	5245	69			1	5132	5200	69			1	5144	5212	69			1	5169	5237	69			1	5151	5219	69
tRNAAsn	L	GTT	5258	5330	73			1	5260	5332	73			0	5220	5292	73			0	5248	5320	73			2	5201	5273	73			0	5213	5285	73			0	5238	5310	73			0	5220	5292	73
OLe	-		5331	5366	36			0	5333	5368	36			0	5290	5330	41			-3	5321	5354	34			0	5274	5306	33			0	5286	5320	35			0	5311	5342	32			0	5294	5331	38
tRNACys	L	GCA	5367	5433	67			0	5369	5436	68			0	5331	5397	67			0	5355	5425	71			0	5307	5373	67			0	5321	5388	68			0	5343	5409	67			0	5331	5397	67
tRNATyr	L	GTA	5440	5509	70			6	5443	5512	70			6	5398	5467	70			0	5431	5500	70			5	5375	5444	70			1	5390	5458	69			1	5410	5479	70			0	5399	5468	70
COI	H		5511	7075	1565	GTG	TAA	1	5514	7078	1565	GTG	TAA	1	5469	7025	1557	GTG	TAA	1	5502	7055	1554	GTG	TAA	1	5446	6999	1554	GTG	TAA	1	5460	7016	1557	GTG	TAA	1	5481	7037	1557	GTG	TAA	1	5470	7026	1557	GTG	TAA
tRNASer(UCN)	L	GCT	7077	7147	71			1	7080	7150	71			1	7027	7097	71			1	7058	7128	71			2	7002	7072	71			2	7017	7087	71			0	7039	7109	71			1	7027	7097	71
tRNAAsp	H	GTC	7148	7218	71			0	7151	7221	71			0	7102	7171	70			4	7129	7199	71			0	7077	7146	70			4	7091	7160	70			3	7110	7178	69			0	7100	7169	70
COII	H		7222	7912	691	ATG	T-	3	7225	7915	691	ATG	T-	3	7179	7869	691	ATG	T-	7	7203	7893	691	ATG	T-	3	7154	7844	691	ATG	T-	7	7168	7858	691	ATG	T-	7	7184	7874	691	ATG	T-	5	7178	7868	691	ATG	T-
tRNALys	H	TTT	7913	7986	74			0	7916	7989	74			0	7870	7943	74			0	7894	7967	74			0	7845	7917	73			0	7859	7932	74			0	7875	7947	73			0	7869	7942	74
ATP8	H		7988	8155	168	ATG	TAA	1	7994	8161	168	ATG	TAA	4	7945	8112	168	ATG	TAA	1	7969	8136	168	ATG	TAA	1	7919	8086	168	ATG	TAA	1	7934	8101	168	ATG	TAA	1	7949	8116	168	ATG	TAA	1	7944	8111	168	ATG	TAA
ATP6	H		8146	8829	684	ATG	TAA	-10	8152	8835	684	ATG	TAA	-10	8103	8786	684	ATG	TAA	-10	8127	8810	684	ATG	TAA	-10	8077	8760	684	ATG	TAA	-10	8092	8775	684	ATG	TAA	-10	8107	8790	684	ATG	TAA	-10	8102	8785	684	ATG	TAA
COIII	H		8829	9614	786	ATG	TAA	-1	8835	9620	786	ATG	TAA	-1	8786	9571	786	ATG	TAA	-1	8810	9595	786	ATG	TAA	-1	8760	9545	786	ATG	TAA	-1	8775	9560	786	ATG	TAA	-1	8793	9578	786	ATG	TAA	2	8785	9570	786	ATG	TAA
tRNAGly	H	TCC	9620	9691	72			5	9626	9697	72			5	9574	9643	70			2	9601	9672	72			5	9548	9617	70			2	9563	9632	70			2	9580	9649	70			1	9573	9642	70
ND3	H		9692	10040	349	ATG	T-	0	9698	10046	349	ATG	T-	0	9644	9992	349	ATG	T-	0	9673	10021	349	ATG	T-	0	9618	9966	349	ATG	T-	0	9633	9981	349	ATG	T-	0	9650	9998	349	ATG	T-	0	9643	9993	351	ATG	TAA
tRNAArg	H	TCG	10041	10111	71			0	10052	10122	71			5	9993	10062	70			0	10022	10092	71			0	9967	10036	70			0	9982	10051	70			0	9999	10067	69			0	9997	10066	70
ND4L	H		10112	10408	297	ATG	TAA	0	10123	10419	297	ATG	TAA	0	10063	10359	297	ATG	TAA	0	10093	10389	297	ATG	TAA	0	10037	10333	297	ATG	TAA	0	10052	10348	297	ATG	TAA	0	10068	10364	297	ATG	TAA	0	10067	10363	297	ATG	TAA
ND4	H		10402	11782	1381	ATG	T-	-7	10413	11793	1381	ATG	T-	-7	10353	11733	1381	ATG	T-	-7	10383	11763	1381	ATG	T-	-7	10327	11707	1381	ATG	T-	-7	10342	11722	1381	ATG	T-	-7	10358	11738	1381	ATG	T-	-7	10357	11737	1381	ATG	T-
tRNAHis	H	GTG	11783	11851	69			0	11794	11862	69			0	11734	11802	69			0	11764	11832	69			0	11708	11776	69			0	11723	11791	69			0	11739	11807	69			0	11738	11806	69
tRNASer(AGY)	H	GCT	11853	11920	68			1	11864	11930	67			1	11803	11869	67			0	11834	11900	67			1	11777	11843	67			0	11792	11858	67			0	11808	11875	68			0	11807	11873	67
tRNALeu(CUN)	H	TAG	11923	11994	72			2	11933	12004	72			2	11870	11941	72			0	11903	11974	72			2	11844	11915	72			0	11859	11930	72			0	11877	11948	72			1	11874	11945	72
ND5	H		11995	13839	1845	ATG	TAA	0	12005	13849	1845	ATG	TAA	0	11942	13771	1830	ATG	TAA	0	11975	13813	1839	ATG	TAA	0	11916	13745	1830	ATG	TAA	0	11931	13760	1830	ATG	TAA	0	11949	13784	1836	ATG	TAA	0	11946	13778	1833	ATG	TAA
ND6	L		13836	14357	522	CTA	T-	-4	13846	14367	522	CTA	T-	-4	13764	14288	525	TTA	T-	-8	13810	14331	522	TTA	T-	-4	13742	14262	521	CTA	T-	-4	13757	14277	521	CTA	T-	-4	13781	14299	519	CTA	T-	-4	13775	14296	522	CTA	T-
tRNAGlu	L	TTC	14359	14427	69			1	14369	14437	69			1	14289	14358	70			0	14332	14400	69			0	14263	14332	70			0	14278	14347	70			0	14301	14369	69			1	14297	14366	70
Cytb	H		14435	15577	1143	ATG	TAA	7	14445	15590	1146	ATG	TAG	7	14361	15506	1146	ATG	TAG	2	14406	15548	1143	ATG	TAA	5	14335	15475	1141	ATG	TAA	2	14350	15495	1146	ATG	TAA	2	14373	15515	1143	ATG	TAA	3	14371	15516	1146	ATG	TAA
tRNAThr	H	TGT	15584	15656	73			6	15590	15662	73			-1	15506	15577	72			-1	15557	15630	74			8	15479	15552	74			3	15495	15566	72			-1	15519	15589	71			3	15518	15590	73
tRNAPro	L	TGG	15666	15734	69			9	15673	15741	69			10	15580	15648	69			2	15636	15704	69			5	15555	15623	69			2	15569	15637	69			2	15598	15666	69			8	15593	15661	69
D-Loop	-		15735	17639	1905			0	15742	17630	1889			0	15649	16707	1059			0	15705	19472	3768			0	15624	16682	1058			0	15638	16705	1068			0	15667	17127	1461			0	15662	16757	1096
a H, heavy strand; L, light strand. b Includes stop codon also. c T or TA indicates incomplete stop codon. d Numbers indicate nucleotides separating two adjacent genes. Negative numbers indicate overlapping nucleotides. e Origin of light strand replication.
[truncated: 7 more columns]

## Sheet: Table S4
Table S4. Base composition (%) in the complete mitogenome and PCGs of the nine elasmobranchs included in the present study.
		Bathytoshia centroura	Dasyatis tortonesei	Galeus melastomus	Gymnura altavela	Odontaspis ferox	Prionace glauca	Raja undulata	Squalus blainville	Torpedo marmorata
		Complete mitogenome
Nucleotide (%)	A	30.97	31.28	30.96	30.06	32.63	31.58	31.1	30.8	34.33
	C	27.3	27.25	22.66	30.14	23.27	24.42	26.21	24.76	22.05
	G	13.42	13.21	14.14	13.75	12.76	13.07	13.39	14.35	12.26		AT skew D (A-T)/(A+T), GC skew D (G-C)/(G+C) (Perna & Kocher, 1995).
	T	28.32	28.26	32.23	26.03	31.34	30.93	29.3	30.09	31.35		GC skew is when the nucleotides guanine and cytosine are over- or under-abundant in a particular region of DNA or RNA
Content (%)	G+C	40.72	40.47	36.8	43.89	36.03	37.49	39.6	39.11	34.31
	A+T	59.28	59.53	63.2	56.09	63.97	62.51	60.4	60.89	65.68
Skew	AT	0.0446956	0.0507222	-0.0200981	0.0718488	0.0201657	0.0103983	0.0298013	0.0116604	0.0453715
	GC	-0.340864	-0.347009	-0.231522	-0.373434	-0.291701	-0.302747	-0.323737	-0.266172	-0.28534
		ND1
Nucleotide (%)	A	29.35	29.04	29.13	27.28	30.56	29.74	29.03	29.23	31.9
	C	30.78	32.21	24.31	34.67	25.95	27.79	30.26	28.21	25.44
	G	10.74	11.04	12.82	12.62	10.97	11.38	11.79	12.62	11.9
	T	29.14	27.71	33.74	25.44	32.51	31.08	28.92	29.95	30.77
Content (%)	G+C	41.51	43.25	37.13	47.28	36.92	39.18	42.05	40.82	37.33
	A+T	58.49	56.75	62.87	52.72	63.08	60.82	57.95	59.18	62.67
Skew	AT	0.00359036	0.0234361	-0.0733259	0.0349014	-0.030918	-0.0220322	0.00189819	-0.0121663	0.018031
	GC	-0.482659	-0.48948	-0.309453	-0.466272	-0.405742	-0.418943	-0.439239	-0.381827	-0.362614
		ND2
Nucleotide (%)	A	32.5	32.12	31.33	29.92	31.45	32.15	31.84	29.54	34.77
	C	32.89	32.22	25.21	36.81	27.61	27.27	31.07	30.98	25.6
	G	8.51	8.13	9.93	10.61	9.01	9.38	9.08	10.71	9.07
	T	26.1	27.53	33.52	22.66	31.93	31.2	28.01	28.78	30.56
Content (%)	A+T	58.6	59.66	64.85	52.58	63.37	63.35	59.85	58.32	65.33
	G+C	41.4	40.34	35.15	47.42	36.63	36.65	40.15	41.68	34.67
Skew	AT	0.109215	0.0769489	-0.0337702	0.138075	-0.00757337	0.0149961	0.0639933	0.0130316	0.0644421
	GC	-0.588889	-0.597026	-0.434832	-0.552509	-0.507919	-0.488131	-0.547696	-0.486208	-0.476781
		COI
Nucleotide (%)	A	27.23	27.68	26.97	25.82	28.96	27.49	26.78	26.72	28.9
	C	24.73	24.15	21.52	28.9	21.56	21.84	25.43	24.47	21.39
	G	16.38	15.99	16.63	17.02	15.38	15.29	15.93	16.31	15.41
	T	31.66	32.18	34.87	28.26	34.11	35.39	31.86	32.5	34.3
Content (%)	A+T	58.9	59.86	61.85	54.08	63.06	62.88	58.64	59.22	63.2
	G+C	41.1	40.14	38.15	45.92	36.94	37.12	41.36	40.78	36.8
Skew	AT	-0.075225	-0.0751754	-0.127749	-0.0451183	-0.0816553	-0.125636	-0.0866303	-0.0976022	-0.085443
	GC	-0.203114	-0.203288	-0.128178	-0.258711	-0.167298	-0.176407	-0.229691	-0.200098	-0.1625
		COII
Nucleotide (%)	A	31.11	31.84	32.71	31.26	32.71	33.43	33.43	31.4	34.01
	C	25.62	25.9	22	26.77	22.58	22.29	22.72	23.59	20.84
	G	14.76	14.18	14.18	14.91	13.89	13.46	14.91	15.34	13.89
	T	28.51	28.08	31.11	27.06	30.82	30.82	28.94	29.67	31.26
Content (%)	A+T	59.62	59.91	63.82	58.32	63.53	64.25	62.37	61.07	65.27
	G+C	40.38	40.09	36.18	41.68	36.47	35.75	37.63	38.93	34.73
Skew	AT	0.0436095	0.0627503	0.0250705	0.0720165	0.0297497	0.0406226	0.0719897	0.0283281	0.0421327
	GC	-0.268945	-0.292415	-0.216142	-0.284549	-0.238278	-0.246993	-0.207547	-0.211919	-0.200115
		ATP8
Nucleotide (%)	A	35.71	35.71	40.48	33.33	41.67	38.1	33.33	38.1	35.71
	C	28.57	27.98	17.86	30.36	20.24	23.81	27.98	21.43	21.43
	G	8.33	8.93	6.55	8.93	4.76	5.95	7.74	9.52	10.71
	T	27.38	27.38	35.12	27.38	33.33	32.14	30.95	30.95	32.14
Content (%)	A+T	63.1	63.1	75.6	60.71	75	70.24	64.29	69.05	67.86
	G+C	36.9	36.9	24.4	39.29	25	29.76	35.71	30.95	32.14
Skew	AT	0.132034	0.132034	0.0708995	0.0980069	0.1112	0.0848519	0.0370255	0.103548	0.0526161
	GC	-0.548509	-0.51612	-0.463335	-0.545431	-0.6192	-0.600134	-0.566629	-0.384814	-0.333541
		ATP6
Nucleotide (%)	A	29.09	29.82	30.99	26.46	30.99	31.73	28.22	29.68	32.02
	C	29.82	29.68	22.66	32.46	26.17	24.42	30.41	24.56	23.39
	G	10.53	9.5	10.67	11.4	9.8	9.94	10.67	10.96	9.65
	T	30.56	30.99	35.67	29.68	33.04	33.92	30.7	34.8	34.94
Content (%)	A+T	59.65	60.82	66.67	56.14	64.04	65.64	58.92	64.47	66.96
	G+C	40.35	39.18	33.33	43.86	35.96	34.36	41.08	35.53	33.04
Skew	AT	-0.0246438	-0.0192403	-0.070207	-0.0573566	-0.0320162	-0.0333587	-0.042091	-0.0794045	-0.0436081
	GC	-0.478067	-0.515059	-0.359736	-0.480164	-0.455101	-0.42142	-0.480526	-0.382883	-0.41586
		COIII
Nucleotide (%)	A	25.32	25.57	28.24	24.55	29.39	28.12	26.46	27.74	27.52
	C	29.77	29.26	24.55	30.28	23.16	24.94	29.13	24.17	23.44
	G	15.78	15.52	16.28	18.19	15.01	15.65	15.9	16.03	15.67
	T	29.13	29.64	30.92	26.97	32.44	31.3	28.5	32.06	33.38
Content (%)	A+T	54.45	55.22	59.16	51.53	61.83	59.41	54.96	59.8	60.89
	G+C	45.55	44.78	40.84	48.47	38.17	40.59	45.04	40.2	39.11
Skew	AT	-0.0699725	-0.0737185	-0.0453009	-0.046972	-0.0493288	-0.0535173	-0.0371179	-0.0722408	-0.0962233
	GC	-0.307135	-0.306833	-0.202547	-0.249433	-0.213518	-0.228874	-0.293804	-0.202488	-0.19867
		ND3
Nucleotide (%)	A	25.5	24.93	23.93	22.06	27.22	25.21	24.07	24.79	28.94
	C	30.66	30.37	23.65	35.82	25.5	28.37	30.37	25.36	24.64
	G	12.89	13.47	15.95	14.9	12.61	13.75	13.47	14.81	12.03
	T	30.95	31.23	36.47	27.22	34.67	32.66	32.09	35.04	34.38
Content (%)	A+T	56.45	56.16	60.4	49.28	61.89	57.88	56.16	59.83	63.32
	G+C	43.55	43.84	39.6	50.72	38.11	42.12	43.84	40.17	36.68
Skew	AT	-0.0965456	-0.112179	-0.207616	-0.104708	-0.120375	-0.128737	-0.142806	-0.171319	-0.0859128
	GC	-0.408037	-0.385493	-0.194444	-0.412461	-0.338231	-0.347104	-0.385493	-0.262634	-0.343878
		D4L
Nucleotide (%)	A	25.25	24.92	26.26	23.57	28.04	24.24	26.94	25.93	30.3
	C	29.97	30.64	26.6	33	27.36	28.96	30.64	26.94	25.25
	G	11.45	11.45	12.46	15.15	10.47	12.79	11.11	13.8	10.1
	T	33.33	33	34.68	28.28	34.12	34.01	31.31	33.33	34.34
Content (%)	A+T	58.59	57.91	60.94	51.85	62.16	58.25	58.25	59.26	64.65
	G+C	41.41	42.09	39.06	48.15	37.84	41.75	41.75	40.74	35.35
Skew	AT	-0.137931	-0.139503	-0.138169	-0.090839	-0.0978121	-0.167725	-0.0750215	-0.124873	-0.0625
	GC	-0.447127	-0.455928	-0.362007	-0.370717	-0.446471	-0.387305	-0.467784	-0.322533	-0.428571
		ND4
Nucleotide (%)	A	29.62	29.98	31.21	27.59	31.79	30.34	29.47	29.18	33.45
	C	30.99	31.64	21.72	34.32	24.4	27.52	28.1	25.78	22.95
	G	10.93	10.64	12.31	11.95	10.86	10.21	11.66	12.82	10.57
	T	28.46	27.73	34.76	26.14	32.95	31.93	30.77	32.22	33.02
Content (%)	A+T	58.07	57.71	65.97	53.73	64.74	62.27	60.25	61.4	66.47
	G+C	41.93	42.29	34.03	46.27	35.26	37.73	39.75	38.6	33.53
Skew	AT	0.0199725	0.038988	-0.0538123	0.0269868	-0.0179178	-0.025534	-0.0215803	-0.0495114	0.00646908
	GC	-0.478531	-0.496689	-0.276521	-0.483467	-0.384005	-0.458786	-0.413481	-0.335751	-0.369332
		ND5
Nucleotide (%)	A	31	31.38	30.71	28.35	32.86	31.53	30.99	30.66	34.2
	C	30.68	30.46	23.28	34.1	24.22	27.1	28.21	26.68	21.68
	G	9.76	9.65	10.87	11.44	9.19	9.73	11	11.95	10.4
	T	28.56	28.51	35.14	26.11	33.73	31.64	29.79	30.71	33.71
Content (%)	A+T	59.57	59.89	65.85	54.46	66.59	63.17	60.78	61.37	67.92
	G+C	40.43	40.11	34.15	45.54	33.41	36.83	39.22	38.63	32.08
Skew	AT	0.0409671	0.0479212	-0.0672741	0.0411311	-0.013065	-0.00174133	0.0197433	-0.00081473	0.00721543
	GC	-0.51731	-0.518823	-0.363397	-0.497585	-0.449865	-0.471626	-0.438919	-0.38131	-0.351621
		ND6
Nucleotide (%)	A	18.77	18.77	22.03	16.48	22.03	19.73	18.3	18.97	19.19
	C	8.62	9.2	9.39	10.34	7.85	8.43	9.25	9.77	8.33
	G	30.84	31.03	27.01	33.91	27.39	30.65	28.13	29.69	25.39
	T	41.76	41	41.57	39.27	42.72	41.19	44.32	41.57	47.09
Content (%)	A+T	60.54	59.77	63.6	55.75	64.75	60.92	62.62	60.54	66.28
	G+C	39.46	40.23	36.4	44.25	35.25	39.08	37.38	39.46	33.72
Skew	AT	-0.379812	-0.371926	-0.307233	-0.408789	-0.319537	-0.352265	-0.415522	-0.373307	-0.420941
	GC	0.563102	0.54263	0.484066	0.532655	0.554484	0.568577	0.505083	0.504815	0.505931
		Cytb
Nucleotide (%)	A	27.65	27.91	26.66	25.63	29.23	28.38	27.38	26.61	29.57
	C	31.5	31.23	25	34.65	25.13	26.64	30.27	27.84	24.93
	G	11.46	11.9	12.76	12.6	11.78	11.88	11.99	13.61	11.64
	T	29.4	28.96	35.58	27.12	33.86	33.1	30.36	31.94	33.86
Content (%)	A+T	57.04	56.87	62.24	52.76	63.09	61.48	57.74	58.55	63.43
	G+C	42.96	43.13	37.76	47.24	36.91	38.52	42.26	41.45	36.57
Skew	AT	-0.0306748	-0.0184632	-0.143316	-0.0282464	-0.0733872	-0.0767729	-0.0516107	-0.0910333	-0.0676336
	GC	-0.46648	-0.44818	-0.324153	-0.466667	-0.361691	-0.383178	-0.43256	-0.343305	-0.363413

## Sheet: Table S5
Table S5. Codon usage of the PCGs of the mitogenomes of of the nine elasmobranchs included in the present study.
AmAcid	Codon	Bathytoshia centroura				Dasyatis tortonesei				Galeus melastomus				Gymnura altavela				Odontaspis ferox				Prionace glauca				Raja undulata				Squalus blainville				Torpedo marmorata
		N	%	RSCU	Fraction	N	%	RSCU	Fraction	N	%	RSCU	Fraction	N	%	RSCU	Fraction	N	%	RSCU	Fraction	N	%	RSCU	Fraction	N	%	RSCU	Fraction	N	%	RSCU	Fraction	N	%	RSCU	Fraction
Ala	GCG	8	0.21	0.2	0.05	7	0.183	0.18	0.04	6	0.157	0.15	0.04	12	0.315	0.24	0.06	4	0.105	0.09	0.02	4	0.105	0.09	0.02	12	0.314961	0.27	0.07	6	0.157398	0.13	0.03	4	0.105014	0.11	0.03
Ala	GCA	44	1.15334	1.09	0.27	46	1.206	1.16	0.29	49	1.286	1.22	0.3	44	1.155	0.89	0.22	60	1.576	1.36	0.34	56	1.473	1.2	0.3	43	1.12861	0.98	0.25	66	1.73137	1.4	0.35	63	1.65398	1.74	0.43
Ala	GCU	36	0.943644	0.89	0.22	34	0.891	0.86	0.21	39	1.023	0.97	0.24	43	1.129	0.87	0.22	56	1.471	1.27	0.32	67	1.763	1.43	0.36	39	1.02362	0.89	0.22	46	1.20672	0.98	0.24	31	0.813862	0.86	0.21
Ala	GCC	74	1.93971	1.83	0.46	72	1.887	1.81	0.45	67	1.758	1.66	0.42	99	2.6	2	0.5	57	1.497	1.29	0.32	60	1.579	1.28	0.32	81	2.12598	1.85	0.46	70	1.83631	1.49	0.37	47	1.23392	1.3	0.32
Cys	UGU	18	0.471822	1.2	0.6	20	0.524	1.38	0.69	25	0.656	0.78	0.39	11	0.289	0.61	0.31	15	0.394	0.94	0.47	27	0.71	1.23	0.61	18	0.472441	0.95	0.47	31	0.813221	0.91	0.46	22	0.577579	1	0.5
Cys	UGC	12	0.314548	0.8	0.4	9	0.236	0.62	0.31	39	1.023	1.22	0.61	25	0.657	1.39	0.69	17	0.446	1.06	0.53	17	0.447	0.77	0.39	20	0.524934	1.05	0.53	37	0.970619	1.09	0.54	22	0.577579	1	0.5
Asp	GAU	33	0.865007	1.18	0.59	30	0.786	1	0.5	41	1.076	1.32	0.66	24	0.63	1.04	0.52	31	0.814	1.32	0.66	53	1.394	1.26	0.63	35	0.918635	1.08	0.54	33	0.865687	1.2	0.6	48	1.26017	1.37	0.69
Asp	GAC	23	0.602883	0.82	0.41	30	0.786	1	0.5	21	0.551	0.68	0.34	22	0.578	0.96	0.48	16	0.42	0.68	0.34	31	0.816	0.74	0.37	30	0.787402	0.92	0.46	22	0.577125	0.8	0.4	22	0.577579	0.63	0.31
Glu	GAG	42	1.10092	0.81	0.4	47	1.232	0.9	0.45	23	0.604	0.58	0.29	39	1.024	0.81	0.41	29	0.762	0.58	0.29	20	0.526	0.41	0.2	44	1.15486	0.85	0.43	22	0.577125	0.51	0.26	23	0.603833	0.49	0.25
Glu	GAA	62	1.62516	1.19	0.6	57	1.494	1.1	0.55	57	1.496	1.43	0.71	57	1.497	1.19	0.59	71	1.864	1.42	0.71	78	2.052	1.59	0.8	59	1.54856	1.15	0.57	64	1.67891	1.49	0.74	70	1.83775	1.51	0.75
Phe	UUU	83	2.17562	0.85	0.42	80	2.097	0.8	0.4	183	4.802	1.45	0.73	72	1.891	0.83	0.42	130	3.414	1.14	0.57	117	3.078	1.06	0.53	119	3.12336	1.05	0.53	148	3.88248	1.33	0.67	156	4.09556	1.36	0.68
Phe	UUC	113	2.96199	1.15	0.58	120	3.145	1.2	0.6	69	1.811	0.55	0.27	101	2.652	1.17	0.58	98	2.574	0.86	0.43	104	2.736	0.94	0.47	107	2.8084	0.95	0.47	74	1.94124	0.67	0.33	74	1.94277	0.64	0.32
Gly	GGG	18	0.471822	0.79	0.2	13	0.341	0.57	0.14	27	0.708	0.86	0.21	43	1.129	1.37	0.34	16	0.42	0.46	0.11	23	0.605	0.59	0.15	15	0.393701	0.57	0.14	31	0.813221	0.89	0.22	22	0.577579	0.79	0.2
Gly	GGA	38	0.996068	1.67	0.42	39	1.022	1.71	0.43	38	0.997	1.21	0.3	23	0.604	0.73	0.18	59	1.549	1.69	0.42	48	1.263	1.23	0.31	44	1.15486	1.68	0.42	45	1.18048	1.29	0.32	32	0.840116	1.15	0.29
Gly	GGU	15	0.393185	0.66	0.16	19	0.498	0.84	0.21	34	0.892	1.08	0.27	13	0.341	0.41	0.1	30	0.788	0.86	0.21	64	1.684	1.64	0.41	12	0.314961	0.46	0.11	22	0.577125	0.63	0.16	40	1.05014	1.44	0.36
Gly	GGC	20	0.524246	0.88	0.22	20	0.524	0.88	0.22	27	0.708	0.86	0.21	47	1.234	1.49	0.37	35	0.919	1	0.25	21	0.552	0.54	0.13	34	0.892388	1.3	0.32	42	1.10178	1.2	0.3	17	0.446311	0.61	0.15
His	CAU	71	1.86107	1.02	0.51	76	1.992	1.01	0.51	52	1.364	0.96	0.48	59	1.549	0.92	0.46	75	1.97	1.19	0.6	58	1.526	0.89	0.45	76	1.99475	1.01	0.51	80	2.09864	1.27	0.63	66	1.73274	1.04	0.52
His	CAC	68	1.78244	0.98	0.49	74	1.94	0.99	0.49	56	1.469	1.04	0.52	69	1.812	1.08	0.54	51	1.339	0.81	0.4	72	1.894	1.11	0.55	74	1.94226	0.99	0.49	46	1.20672	0.73	0.37	61	1.60147	0.96	0.48
Ile	AUU	95	2.49017	1.05	0.49	108	2.831	1.13	0.53	217	5.694	1.72	0.81	68	1.786	0.89	0.43	196	5.147	1.39	0.65	188	4.946	1.43	0.66	118	3.09711	1.2	0.57	168	4.40714	1.46	0.67	184	4.83066	1.4	0.68
Ile	AUC	100	2.62123	1.1	0.51	97	2.543	1.02	0.47	52	1.364	0.41	0.19	91	2.39	1.2	0.57	106	2.784	0.75	0.35	99	2.605	0.75	0.34	88	2.30971	0.9	0.43	84	2.20357	0.73	0.33	87	2.28406	0.66	0.32
Lys	AAG	33	0.865007	0.55	0.27	32	0.839	0.54	0.27	27	0.708	0.47	0.24	26	0.683	0.48	0.24	26	0.683	0.45	0.22	15	0.395	0.28	0.14	34	0.892388	0.61	0.31	29	0.760756	0.53	0.27	25	0.65634	0.4	0.2
Lys	AAA	88	2.30668	1.45	0.73	86	2.254	1.46	0.73	87	2.283	1.53	0.76	83	2.18	1.52	0.76	90	2.363	1.55	0.78	93	2.447	1.72	0.86	77	2.021	1.39	0.69	80	2.09864	1.47	0.73	99	2.59911	1.6	0.8
Leu	UUG	69	1.80865	0.74	0.12	62	1.625	0.67	0.11	64	1.679	0.7	0.12	67	1.759	0.76	0.13	42	1.103	0.4	0.07	44	1.158	0.47	0.08	60	1.5748	0.61	0.1	42	1.10178	0.42	0.07	54	1.41769	0.59	0.1
Leu	UUA	126	3.30275	1.35	0.22	140	3.67	1.5	0.25	188	4.933	2.06	0.34	93	2.442	1.05	0.18	224	5.882	2.12	0.35	177	4.657	1.88	0.31	150	3.93701	1.52	0.25	156	4.09234	1.57	0.26	188	4.93568	2.06	0.34
Leu	CUG	41	1.07471	0.44	0.07	42	1.101	0.45	0.08	29	0.761	0.32	0.05	45	1.182	0.51	0.09	26	0.683	0.25	0.04	22	0.579	0.23	0.04	50	1.31234	0.51	0.08	43	1.12802	0.43	0.07	32	0.840116	0.35	0.06
Leu	CUA	127	3.32896	1.36	0.23	122	3.198	1.31	0.22	83	2.178	0.91	0.15	129	3.388	1.46	0.24	120	3.151	1.13	0.19	130	3.42	1.38	0.23	134	3.51706	1.36	0.23	127	3.33158	1.27	0.21	105	2.75663	1.15	0.19
Leu	CUU	91	2.38532	0.97	0.16	84	2.202	0.9	0.15	124	3.254	1.36	0.23	74	1.943	0.84	0.14	131	3.44	1.24	0.21	111	2.92	1.18	0.2	102	2.67717	1.03	0.17	139	3.64638	1.39	0.23	99	2.59911	1.08	0.18
Leu	CUC	108	2.83093	1.15	0.19	109	2.857	1.17	0.19	60	1.574	0.66	0.11	121	3.178	1.37	0.23	92	2.416	0.87	0.14	81	2.131	0.86	0.14	97	2.54593	0.98	0.16	91	2.3872	0.91	0.15	70	1.83775	0.77	0.13
Met	AUG	51	1.33683	1	0.4	52	1.363	1	0.39	59	1.548	1	0.35	48	1.261	1	0.41	41	1.077	1	0.25	41	1.079	1	0.28	42	1.10236	1	0.32	45	1.18048	1	0.33	48	1.26017	1	0.28
Met	AUA	77	2.01835	0.85	0.6	81	2.123	0.85	0.61	110	2.886	0.87	0.65	69	1.812	0.91	0.59	122	3.204	0.86	0.75	108	2.841	0.82	0.72	88	2.30971	0.9	0.68	93	2.43966	0.81	0.67	123	3.22919	0.94	0.72
Asn	AAU	71	1.86107	0.87	0.43	72	1.887	0.89	0.44	124	3.254	1.22	0.61	66	1.733	0.85	0.42	123	3.23	1.31	0.65	94	2.473	1.02	0.51	77	2.021	0.95	0.48	101	2.64953	1.12	0.56	133	3.49173	1.29	0.64
Asn	AAC	93	2.43775	1.13	0.57	90	2.359	1.11	0.56	80	2.099	0.78	0.39	90	2.363	1.15	0.58	65	1.707	0.69	0.35	90	2.368	0.98	0.49	85	2.23097	1.05	0.52	80	2.09864	0.88	0.44	74	1.94277	0.71	0.36
Pro	CCG	24	0.629096	0.3	0.08	26	0.682	0.32	0.08	17	0.446	0.26	0.06	42	1.103	0.42	0.11	12	0.315	0.2	0.05	14	0.368	0.21	0.05	29	0.761155	0.4	0.1	25	0.655824	0.35	0.09	17	0.446311	0.28	0.07
Pro	CCA	89	2.3329	1.12	0.28	97	2.543	1.19	0.3	73	1.916	1.11	0.28	98	2.574	0.99	0.25	86	2.258	1.45	0.36	81	2.131	1.22	0.31	83	2.17848	1.14	0.29	87	2.28227	1.21	0.3	90	2.36282	1.48	0.37
Pro	CCU	108	2.83093	1.36	0.34	108	2.831	1.32	0.33	101	2.65	1.54	0.39	130	3.414	1.31	0.33	81	2.127	1.36	0.34	104	2.736	1.57	0.39	93	2.44094	1.28	0.32	100	2.62329	1.39	0.35	82	2.1528	1.34	0.34
Pro	CCC	96	2.51638	1.21	0.3	96	2.516	1.17	0.29	71	1.863	1.08	0.27	126	3.309	1.27	0.32	59	1.549	0.99	0.25	66	1.736	1	0.25	86	2.25722	1.18	0.3	75	1.96747	1.05	0.26	55	1.44395	0.9	0.23
							0				0				0				0				0				0				0				0
Gln	CAG	59	1.54653	0.7	0.35	64	1.678	0.75	0.38	29	0.761	0.62	0.31	69	1.812	0.84	0.42	41	1.077	0.64	0.32	24	0.631	0.42	0.21	67	1.75853	0.82	0.41	31	0.813221	0.51	0.25	32	0.840116	0.58	0.29
Gln	CAA	110	2.88336	1.3	0.65	106	2.779	1.25	0.62	64	1.679	1.38	0.69	96	2.521	1.16	0.58	87	2.285	1.36	0.68	89	2.341	1.58	0.79	97	2.54593	1.18	0.59	91	2.3872	1.49	0.75	78	2.04778	1.42	0.71
Arg	CGG	15	0.393185	0.96	0.23	12	0.315	0.8	0.2	15	0.394	0.64	0.2	10	0.263	0.6	0.15	5	0.131	0.34	0.08	9	0.237	0.5	0.13	6	0.15748	0.47	0.13	13	0.341028	0.6	0.15	7	0.183775	0.37	0.12
Arg	CGA	20	0.524246	1.28	0.31	20	0.524	1.33	0.33	23	0.604	0.98	0.3	22	0.578	1.32	0.33	30	0.788	2.07	0.51	29	0.763	1.6	0.42	16	0.419948	1.25	0.34	30	0.786988	1.4	0.35	15	0.393804	0.79	0.26
Arg	CGU	11	0.288336	0.7	0.17	8	0.21	0.53	0.13	13	0.341	0.55	0.17	8	0.21	0.48	0.12	9	0.236	0.62	0.15	17	0.447	0.94	0.25	6	0.15748	0.47	0.13	13	0.341028	0.6	0.15	13	0.341297	0.68	0.23
Arg	CGC	19	0.498034	1.21	0.29	20	0.524	1.33	0.33	25	0.656	1.06	0.33	26	0.683	1.56	0.39	15	0.394	1.03	0.25	14	0.368	0.77	0.2	19	0.498688	1.48	0.4	30	0.786988	1.4	0.35	22	0.577579	1.16	0.39
Ser	AGU	16	0.419397	0.23	0.04	13	0.341	0.2	0.03	29	0.761	0.52	0.09	18	0.473	0.25	0.04	24	0.63	0.5	0.08	23	0.605	0.39	0.07	11	0.288714	0.18	0.03	39	1.02308	0.77	0.13	24	0.630087	0.42	0.07
Ser	AGC	34	0.891219	0.49	0.08	36	0.944	0.54	0.09	57	1.496	1.02	0.17	32	0.84	0.44	0.07	35	0.919	0.72	0.12	45	1.184	0.77	0.13	33	0.866142	0.54	0.09	44	1.15425	0.87	0.15	59	1.54896	1.04	0.17
Ser	UCG	29	0.760157	0.41	0.07	31	0.813	0.47	0.08	18	0.472	0.32	0.05	44	1.155	0.61	0.1	14	0.368	0.29	0.05	17	0.447	0.29	0.05	27	0.708661	0.44	0.07	21	0.550892	0.42	0.07	21	0.551326	0.37	0.06
Ser	UCA	102	2.67366	1.46	0.24	95	2.49	1.43	0.24	87	2.283	1.56	0.26	94	2.468	1.3	0.22	79	2.075	1.63	0.27	103	2.71	1.76	0.29	84	2.20472	1.38	0.23	66	1.73137	1.31	0.22	93	2.44159	1.64	0.27
Ser	UCU	125	3.27654	1.79	0.3	110	2.883	1.66	0.28	81	2.125	1.45	0.24	96	2.521	1.33	0.22	76	1.996	1.57	0.26	81	2.131	1.38	0.23	104	2.72966	1.7	0.28	63	1.65268	1.25	0.21	89	2.33657	1.57	0.26
Ser	UCC	114	2.9882	1.63	0.27	113	2.962	1.7	0.28	63	1.653	1.13	0.19	150	3.939	2.07	0.35	62	1.628	1.28	0.21	82	2.157	1.4	0.23	107	2.8084	1.75	0.29	70	1.83631	1.39	0.23	54	1.41769	0.95	0.16
Thr	ACG	34	0.891219	0.43	0.11	27	0.708	0.36	0.09	20	0.525	0.32	0.08	34	0.893	0.4	0.1	17	0.446	0.25	0.06	6	0.158	0.1	0.03	35	0.918635	0.46	0.12	18	0.472193	0.26	0.06	15	0.393804	0.22	0.06
Thr	ACA	101	2.64744	1.29	0.32	101	2.647	1.33	0.33	83	2.178	1.34	0.33	117	3.072	1.38	0.35	97	2.547	1.42	0.35	81	2.131	1.35	0.34	107	2.8084	1.41	0.35	90	2.36097	1.3	0.32	112	2.9404	1.65	0.41
Thr	ACU	80	2.09699	1.02	0.26	78	2.045	1.03	0.26	71	1.863	1.15	0.29	88	2.311	1.04	0.26	78	2.048	1.14	0.28	68	1.789	1.13	0.28	75	1.9685	0.99	0.25	83	2.17733	1.2	0.3	73	1.91651	1.07	0.27
Thr	ACC	98	2.56881	1.25	0.31	98	2.569	1.29	0.32	74	1.942	1.19	0.3	100	2.626	1.18	0.29	82	2.153	1.2	0.3	85	2.236	1.42	0.35	86	2.25722	1.14	0.28	86	2.25603	1.24	0.31	72	1.89026	1.06	0.26
Val	GUG	19	0.498034	0.67	0.17	18	0.472	0.67	0.17	19	0.499	0.58	0.14	21	0.551	0.88	0.22	14	0.368	0.46	0.11	10	0.263	0.28	0.07	20	0.524934	0.73	0.18	16	0.419727	0.52	0.13	24	0.630087	0.71	0.18
Val	GUA	26	0.68152	0.91	0.23	23	0.603	0.86	0.21	44	1.155	1.33	0.33	19	0.499	0.79	0.2	55	1.444	1.79	0.45	57	1.5	1.62	0.4	36	0.944882	1.31	0.33	37	0.970619	1.21	0.3	40	1.05014	1.18	0.29
Val	GUU	40	1.04849	1.4	0.35	38	0.996	1.42	0.36	54	1.417	1.64	0.41	28	0.735	1.17	0.29	35	0.919	1.14	0.28	53	1.394	1.5	0.38	36	0.944882	1.31	0.33	52	1.36411	1.7	0.43	56	1.4702	1.65	0.41
Val	GUC	29	0.760157	1.02	0.25	28	0.734	1.05	0.26	15	0.394	0.45	0.11	28	0.735	1.17	0.29	19	0.499	0.62	0.15	21	0.552	0.6	0.15	18	0.472441	0.65	0.16	17	0.44596	0.56	0.14	16	0.420058	0.47	0.12
Trp	UGG	29	0.760157	1	0.33	29	0.76	1	0.34	32	0.84	1	0.36	52	1.366	1	0.49	25	0.657	1	0.21	10	0.263	1	0.12	29	0.761155	1	0.33	53	1.39035	1	0.41	23	0.603833	1	0.27
Trp	UGA	59	1.54653	0.71	0.67	56	1.468	0.67	0.66	56	1.469	0.8	0.64	55	1.444	0.8	0.51	92	2.416	1.32	0.79	72	1.894	1.29	0.88	60	1.5748	0.72	0.67	77	2.01994	1.13	0.59	62	1.62772	0.88	0.73
Tyr	UAU	94	2.46396	1.16	0.58	95	2.49	1.14	0.57	144	3.779	1.43	0.71	75	1.97	1.03	0.51	123	3.23	1.37	0.68	122	3.21	1.28	0.64	94	2.46719	1.2	0.6	92	2.41343	1.21	0.61	155	4.06931	1.42	0.71
Tyr	UAC	68	1.78244	0.84	0.42	72	1.887	0.86	0.43	58	1.522	0.57	0.29	71	1.864	0.97	0.49	57	1.497	0.63	0.32	69	1.815	0.72	0.36	63	1.65354	0.8	0.4	60	1.57398	0.79	0.39	63	1.65398	0.58	0.29
Termination codon	AGG	17	0.445609	1.09	0.08	17	0.446	1.13	0.07	36	0.945	1.53	0.17	19	0.499	1.14	0.1	13	0.341	0.9	0.09	26	0.684	1.43	0.19	16	0.419948	1.25	0.07	25	0.655824	1.16	0.15	34	0.892623	1.79	0.17
Termination codon	AGA	12	0.314548	0.77	0.05	13	0.341	0.87	0.06	29	0.761	1.23	0.13	15	0.394	0.9	0.08	15	0.394	1.03	0.1	14	0.368	0.77	0.1	14	0.367454	1.09	0.06	18	0.472193	0.84	0.11	23	0.603833	1.21	0.11
Termination codon	UAG	95	2.49017	1.14	0.43	102	2.674	1.21	0.45	60	1.574	0.86	0.28	78	2.048	1.13	0.42	53	1.392	0.76	0.37	31	0.816	0.55	0.23	101	2.65092	1.22	0.46	51	1.33788	0.75	0.3	54	1.41769	0.77	0.26
Termination codon	UAA	95	2.49017	1.14	0.43	95	2.49	1.12	0.42	93	2.44	1.33	0.43	74	1.943	1.07	0.4	64	1.681	0.92	0.44	65	1.71	1.16	0.48	88	2.30971	1.06	0.4	76	1.9937	1.12	0.45	95	2.49409	1.35	0.46
N, number of codons; RSCU, Relative Synonymous Codon Usage

## Sheet: Table S6
Table S6. Description of tandem repeats found in the control region of the assembled mitogenomes.
Species	Control region limits	Indices	Period Size	Copy Number	Consensus Size	Matches (%)	Indels (%)	Score	A	C	G	T	Entropy (0-2)
Bathytoshia centroura	15,735-17,639 bp	15786--15847	26	2.4	26	86	5	81	41	11	9	37	1.74
		15837--15982	47	3.1	47	96	1	258	31	27	2	39	1.68
		17468--17501	13	2.6	13	85	0	50	29	8	23	38	1.85
Dasyatis tortonesei	15,742-17,630 bp	15892--15986	47	2	46	85	2	127	30	24	3	42	1.7
Galeus melastomus	15,649-16,707 bp	7967--8015	25	2	25	84	4	64	24	10	6	59	1.53
Gymnura altavela	15,705-19,472 bp	15974--16207	57	4.1	57	100	0	468	44	19	5	31	1.73
		16202--16409	47	4.4	47	96	0	364	35	28	5	29	1.81
		16202--16367	24	7	24	66	25	113	36	27	6	29	1.81
		16864--17072	46	4.5	46	96	0	382	35	29	3	31	1.75
		18024--18131	15	7.3	15	97	2	202	40	27	12	18	1.87
		18873--19204	166	2	166	100	0	664	33	33	5	27	1.8
Odontaspis ferox	15,624-16,682 bp	15774--15864	46	2	46	84	4	121	34	25	2	38	1.68
Prionace glauca	15,638-16,705 bp	15735--15833	46	2.2	46	83	3	119	32	22	5	40	1.75
		16043--16173	53	2.5	53	83	2	156	30	23	11	34	1.9
Raja undulata	15,667-17,127 bp	15762--15856	46	2	47	82	6	113	36	17	6	38	1.76
		15960--16054	46	2	47	82	6	113	36	17	6	38	1.76
		15734--16206	198	2.4	197	95	1	842	37	16	6	40	1.73
Torpedo marmorata	15,646-17,810 bp	16846--16949	48	2.2	47	91	5	165	34	24	5	35	1.79
Note: No tandem repeats were found in the control region of Squalus blainville
The summary table includes the following information:
1. Indices of the repeat relative to the start of the sequence.
2. Period size of the repeat.
3. Number of copies aligned with the consensus pattern.
4. Size of consensus pattern (may differ slightly from the period size).
5. Percent of matches between adjacent copies overall.
6. Percent of indels between adjacent copies overall.
7. Alignment score.
8. Percent composition for each of the four nucleotides.
9. Entropy measure based on percent composition.
